# Supplementary material for: Microbial Ecology of Sulfur Biogeochemical Cycling at a Mesothermal Hot Spring Atop Northern Himalayas, India
Source: Front Microbiol. 2022 Apr 13;13:848010. doi: 10.3389/fmicb.2022.848010 (PMC9044081; doi:10.3389/fmicb.2022.848010)
Supplement: Supplementary File 3 — The list of all metabolic gene families in each sample (KgM1, KgM2, KgS1, KgS2, KgW1, and KgW2) and the RPKs abundances of taxa (Proteobacteria, Bacteroidetes, etc.) summarized in details. [file Data_Sheet_1.xlsx]

## Sheet: KgM1
# Gene Family	KgM1_contigs_Abundance-RPKs
COG0001: Glutamate-1-semialdehyde aminotransferase	4.517
COG0001: Glutamate-1-semialdehyde aminotransferase|p__Firmicutes	0.99
COG0001: Glutamate-1-semialdehyde aminotransferase|p__Proteobacteria	2.159
COG0001: Glutamate-1-semialdehyde aminotransferase|unclassified	1.368
COG0003: ATPase required for the post-t[...]d of targeting (By similarity)	0.664
COG0003: ATPase required for the post-t[...]d of targeting (By similarity)|p__Proteobacteria	0.664
COG0004: ammonium Transporter	3.118
COG0004: ammonium Transporter|p__Euryarchaeota	1.733
COG0004: ammonium Transporter|unclassified	1.385
COG0006: peptidase M24	2.686
COG0006: peptidase M24|p__Proteobacteria	1.399
COG0006: peptidase M24|unclassified	1.287
COG0007: Multifunctional enzyme that ca[...] into siroheme (By similarity)	5.882
COG0007: Multifunctional enzyme that ca[...] into siroheme (By similarity)|p__Proteobacteria	5.882
COG0008: Catalyzes the attachment of gl[...]d of tRNA(Glu) (By similarity)	16.41
COG0008: Catalyzes the attachment of gl[...]d of tRNA(Glu) (By similarity)|p__Euryarchaeota	0.944
COG0008: Catalyzes the attachment of gl[...]d of tRNA(Glu) (By similarity)|p__Proteobacteria	8.013
COG0008: Catalyzes the attachment of gl[...]d of tRNA(Glu) (By similarity)|unclassified	7.453
COG0009: sua5 ycio yrdc ywlc family protein	68.231
COG0009: sua5 ycio yrdc ywlc family protein|p__Proteobacteria	68.231
COG0012: gtp-binding protein	2.618
COG0012: gtp-binding protein|p__Proteobacteria	2.618
COG0014: Catalyzes the NADPH dependent [...]-5-carboxylate (By similarity)	2.803
COG0014: Catalyzes the NADPH dependent [...]-5-carboxylate (By similarity)|p__Proteobacteria	2.803
COG0015: adenylosuccinate lyase	12.627
COG0015: adenylosuccinate lyase|p__Proteobacteria	12.627
COG0016: phenylalanyL-tRNA synthetase, alpha subunit	90.285
COG0016: phenylalanyL-tRNA synthetase, alpha subunit|p__Proteobacteria	87.754
COG0016: phenylalanyL-tRNA synthetase, alpha subunit|unclassified	2.532
COG0017: asparaginyl-tRNA synthetase	0.977
COG0017: asparaginyl-tRNA synthetase|unclassified	0.977
COG0018: arginyL-tRNA synthetase	44.118
COG0018: arginyL-tRNA synthetase|p__Euryarchaeota	1.645
COG0018: arginyL-tRNA synthetase|p__Firmicutes	0.893
COG0018: arginyL-tRNA synthetase|p__Proteobacteria	41.581
COG0019: Specifically catalyzes the dec[...]P) to L-lysine (By similarity)	8.587
COG0019: Specifically catalyzes the dec[...]P) to L-lysine (By similarity)|p__Proteobacteria	8.587
COG0022: Dehydrogenase, E1 component	1.577
COG0022: Dehydrogenase, E1 component|p__Firmicutes	1.577
COG0025: Sodium hydrogen exchanger	1.389
COG0025: Sodium hydrogen exchanger|p__Proteobacteria	1.389
COG0026: phosphoribosylaminoimidazole carboxylase atpase subunit	6.667
COG0026: phosphoribosylaminoimidazole carboxylase atpase subunit|unclassified	6.667
COG0027: Catalyzes two reactions the fi[...]from formate, ATP and beta GAR	3.111
COG0027: Catalyzes two reactions the fi[...]from formate, ATP and beta GAR|p__Proteobacteria	3.111
COG0028: acetolactate synthase	3.778
COG0028: acetolactate synthase|p__Proteobacteria	1.869
COG0028: acetolactate synthase|unclassified	1.909
COG0033: phosphoglucomutase	0.907
COG0033: phosphoglucomutase|p__Proteobacteria	0.907
COG0034: glutamine phosphoribosylpyrophosphate amidotransferase	11.693
COG0034: glutamine phosphoribosylpyrophosphate amidotransferase|p__Proteobacteria	10.644
COG0034: glutamine phosphoribosylpyrophosphate amidotransferase|unclassified	1.049
COG0035: Catalyzes the conversion of ur[...]nd diphosphate (By similarity)	12.155
COG0035: Catalyzes the conversion of ur[...]nd diphosphate (By similarity)|unclassified	12.155
COG0038: chloride channel	1.678
COG0038: chloride channel|p__Proteobacteria	1.678
COG0039: Catalyzes the reversible oxida[...]o oxaloacetate (By similarity)	1.377
COG0039: Catalyzes the reversible oxida[...]o oxaloacetate (By similarity)|unclassified	1.377
COG0042: Catalyzes the synthesis of dih[...] of most tRNAs (By similarity)	6.465
COG0042: Catalyzes the synthesis of dih[...] of most tRNAs (By similarity)|p__Proteobacteria	6.465
COG0043: Catalyzes the decarboxylation [...]taprenylphenol (By similarity)	7.769
COG0043: Catalyzes the decarboxylation [...]taprenylphenol (By similarity)|unclassified	7.769
COG0044: Dihydroorotase	1.333
COG0044: Dihydroorotase|unclassified	1.333
COG0045: Succinyl-CoA synthetase subunit beta	7.105
COG0045: Succinyl-CoA synthetase subunit beta|p__Proteobacteria	7.105
COG0049: One of the primary rRNA bindin[...]he E-site tRNA (By similarity)	4.016
COG0049: One of the primary rRNA bindin[...]he E-site tRNA (By similarity)|p__Proteobacteria	4.016
COG0050: This protein promotes the GTP-[...]n biosynthesis (By similarity)	568.736
COG0050: This protein promotes the GTP-[...]n biosynthesis (By similarity)|p__Proteobacteria	26.097
COG0050: This protein promotes the GTP-[...]n biosynthesis (By similarity)|unclassified	542.639
COG0052: 30S ribosomal protein S2	10.131
COG0052: 30S ribosomal protein S2|p__Proteobacteria	10.131
COG0053: cation diffusion facilitator family transporter	1.56
COG0053: cation diffusion facilitator family transporter|p__Euryarchaeota	1.56
COG0055: Produces ATP from ADP in the p[...] beta subunits (By similarity)	13.991
COG0055: Produces ATP from ADP in the p[...] beta subunits (By similarity)|unclassified	13.991
COG0056: Produces ATP from ADP in the p[...]latory subunit (By similarity)	8.025
COG0056: Produces ATP from ADP in the p[...]latory subunit (By similarity)|unclassified	8.025
COG0057: glyceraldehyde3phosphate dehydrogenase	2.037
COG0057: glyceraldehyde3phosphate dehydrogenase|p__Firmicutes	2.037
COG0058: Phosphorylase is an important [...]ral properties (By similarity)	1.609
COG0058: Phosphorylase is an important [...]ral properties (By similarity)|p__Euryarchaeota	1.609
COG0059: Alpha-keto-beta-hydroxylacyl reductoisomerase	2.695
COG0059: Alpha-keto-beta-hydroxylacyl reductoisomerase|p__Proteobacteria	2.695
COG0060: amino acids such as valine, to[...] Val-tRNA(Ile) (By similarity)	0.414
COG0060: amino acids such as valine, to[...] Val-tRNA(Ile) (By similarity)|p__Proteobacteria	0.414
COG0061: Catalyzes the phosphorylation [...] of phosphorus (By similarity)	13.902
COG0061: Catalyzes the phosphorylation [...] of phosphorus (By similarity)|p__Firmicutes	2.538
COG0061: Catalyzes the phosphorylation [...] of phosphorus (By similarity)|p__Proteobacteria	11.364
COG0062: NADHX epimerase activity	2.605
COG0062: NADHX epimerase activity|unclassified	2.605
COG0064: Allows the formation of correc[...]-Glu-tRNA(Gln) (By similarity)	2.239
COG0064: Allows the formation of correc[...]-Glu-tRNA(Gln) (By similarity)|p__Firmicutes	1.403
COG0064: Allows the formation of correc[...]-Glu-tRNA(Gln) (By similarity)|p__Proteobacteria	0.837
COG0065: Catalyzes the isomerization be[...]opropylmaleate (By similarity)	50.271
COG0065: Catalyzes the isomerization be[...]opropylmaleate (By similarity)|p__Proteobacteria	50.271
COG0067: glutamate synthase	1.905
COG0067: glutamate synthase|p__Euryarchaeota	1.905
COG0069: glutamate synthase	24.638
COG0069: glutamate synthase|p__Euryarchaeota	24.638
COG0073: Is required not only for elong[...]aminoacylation (By similarity)	0.718
COG0073: Is required not only for elong[...]aminoacylation (By similarity)|p__Proteobacteria	0.718
COG0074: Succinyl-CoA ligase ADP-forming subunit alpha	19.722
COG0074: Succinyl-CoA ligase ADP-forming subunit alpha|unclassified	19.722
COG0079: Imidazole acetol-phosphate transaminase	2.831
COG0079: Imidazole acetol-phosphate transaminase|p__Proteobacteria	1.316
COG0079: Imidazole acetol-phosphate transaminase|unclassified	1.515
COG0080: This protein binds directly to[...] ribosomal RNA (By similarity)	67.392
COG0080: This protein binds directly to[...] ribosomal RNA (By similarity)|unclassified	67.392
COG0081: Binds directly to 23S rRNA. Th[...]e tRNA release (By similarity)	16.829
COG0081: Binds directly to 23S rRNA. Th[...]e tRNA release (By similarity)|unclassified	16.829
COG0083: Catalyzes the ATP-dependent ph[...]rine phosphate (By similarity)	1.477
COG0083: Catalyzes the ATP-dependent ph[...]rine phosphate (By similarity)|unclassified	1.477
COG0086: DNA-dependent RNA polymerase c[...] as substrates (By similarity)	0.706
COG0086: DNA-dependent RNA polymerase c[...] as substrates (By similarity)|p__Euryarchaeota	0.706
COG0087: One of the primary rRNA bindin[...]he 50S subunit (By similarity)	23.084
COG0087: One of the primary rRNA bindin[...]he 50S subunit (By similarity)|p__Euryarchaeota	2.033
COG0087: One of the primary rRNA bindin[...]he 50S subunit (By similarity)|unclassified	21.052
COG0088: One of the primary rRNA bindin[...]t and ribosome (By similarity)	44.707
COG0088: One of the primary rRNA bindin[...]t and ribosome (By similarity)|p__Euryarchaeota	8.547
COG0088: One of the primary rRNA bindin[...]t and ribosome (By similarity)|p__Proteobacteria	36.16
COG0090: One of the primary rRNA bindin[...]e peptidyltransferase activity	7.429
COG0090: One of the primary rRNA bindin[...]e peptidyltransferase activity|unclassified	7.429
COG0093: Binds to 23S rRNA. Forms part [...]e 70S ribosome (By similarity)	43.478
COG0093: Binds to 23S rRNA. Forms part [...]e 70S ribosome (By similarity)|unclassified	43.478
COG0095: Lipoate-protein, ligase	5.242
COG0095: Lipoate-protein, ligase|p__Firmicutes	5.242
COG0097: This protein binds to the 23S [...]sferase center (By similarity)	11.15
COG0097: This protein binds to the 23S [...]sferase center (By similarity)|unclassified	11.15
COG0098: Located at the back of the 30S[...]ct to the body (By similarity)	12.459
COG0098: Located at the back of the 30S[...]ct to the body (By similarity)|p__Euryarchaeota	3.984
COG0098: Located at the back of the 30S[...]ct to the body (By similarity)|p__Proteobacteria	8.475
COG0103: 30S ribosomal protein S9	49.242
COG0103: 30S ribosomal protein S9|p__Proteobacteria	49.242
COG0104: Plays an important role in the[...]purine nucleotide biosynthesis	3.444
COG0104: Plays an important role in the[...]purine nucleotide biosynthesis|p__Proteobacteria	1.211
COG0104: Plays an important role in the[...]purine nucleotide biosynthesis|unclassified	2.233
COG0105: Major role in the synthesis of[...]e intermediate (By similarity)	15.537
COG0105: Major role in the synthesis of[...]e intermediate (By similarity)|p__Proteobacteria	15.537
COG0108: Catalyzes the conversion of D-[...]ne 4-phosphate (By similarity)	3.497
COG0108: Catalyzes the conversion of D-[...]ne 4-phosphate (By similarity)|p__Proteobacteria	3.497
COG0109: Converts heme B (protoheme IX)[...]syl side group (By similarity)	6.244
COG0109: Converts heme B (protoheme IX)[...]syl side group (By similarity)|p__Proteobacteria	6.244
COG0110: acetyltransferase	10.373
COG0110: acetyltransferase|p__Proteobacteria	10.373
COG0111: Dehydrogenase	13.587
COG0111: Dehydrogenase|p__Euryarchaeota	1.285
COG0111: Dehydrogenase|p__Proteobacteria	12.302
COG0112: Catalyzes the reversible inter[...]ldol mechanism (By similarity)	9.729
COG0112: Catalyzes the reversible inter[...]ldol mechanism (By similarity)|p__Proteobacteria	5.239
COG0112: Catalyzes the reversible inter[...]ldol mechanism (By similarity)|unclassified	4.491
COG0113: delta-aminolevulinic acid dehydratase	3.717
COG0113: delta-aminolevulinic acid dehydratase|unclassified	3.717
COG0115: brancheD-chain amino acid aminotransferase	5.95
COG0115: brancheD-chain amino acid aminotransferase|p__Proteobacteria	3.425
COG0115: brancheD-chain amino acid aminotransferase|unclassified	2.525
COG0116: Specifically methylates the gu[...]9) of 23S rRNA (By similarity)	1.731
COG0116: Specifically methylates the gu[...]9) of 23S rRNA (By similarity)|p__Proteobacteria	1.731
COG0117: Converts 2,5-diamino-6-(ribosy[...]e 5'-phosphate (By similarity)	1.435
COG0117: Converts 2,5-diamino-6-(ribosy[...]e 5'-phosphate (By similarity)|unclassified	1.435
COG0119: Catalyzes the condensation of [...]opropylmalate) (By similarity)	6.799
COG0119: Catalyzes the condensation of [...]opropylmalate) (By similarity)|p__Proteobacteria	4.306
COG0119: Catalyzes the condensation of [...]opropylmalate) (By similarity)|unclassified	2.493
COG0121: Glutamine amidotransferase	3.69
COG0121: Glutamine amidotransferase|unclassified	3.69
COG0124: Histidyl-trna synthetase	6.064
COG0124: Histidyl-trna synthetase|p__Proteobacteria	4.63
COG0124: Histidyl-trna synthetase|unclassified	1.435
COG0125: Phosphorylation of dTMP to for[...]dTTP synthesis (By similarity)	13.889
COG0125: Phosphorylation of dTMP to for[...]dTTP synthesis (By similarity)|p__Proteobacteria	13.889
COG0126: phosphoglycerate kinase	3.698
COG0126: phosphoglycerate kinase|p__Proteobacteria	1.661
COG0126: phosphoglycerate kinase|unclassified	2.037
COG0128: 5-enolpyruvylshikimate-3-phosphate synthase	1.064
COG0128: 5-enolpyruvylshikimate-3-phosphate synthase|unclassified	1.064
COG0129: Dihydroxy-acid dehydratase	7.988
COG0129: Dihydroxy-acid dehydratase|p__Proteobacteria	7.32
COG0129: Dihydroxy-acid dehydratase|unclassified	0.668
COG0131: imidazoleglycerolphosphate dehydratase	1.709
COG0131: imidazoleglycerolphosphate dehydratase|unclassified	1.709
COG0133: The beta subunit is responsibl[...]e and L-serine (By similarity)	2.628
COG0133: The beta subunit is responsibl[...]e and L-serine (By similarity)|p__Firmicutes	1.488
COG0133: The beta subunit is responsibl[...]e and L-serine (By similarity)|unclassified	1.14
COG0134: indole-3-glycerol phosphate synthase	3.404
COG0134: indole-3-glycerol phosphate synthase|p__Euryarchaeota	2.179
COG0134: indole-3-glycerol phosphate synthase|p__Proteobacteria	1.225
COG0137: Citrulline--aspartate ligase	10.897
COG0137: Citrulline--aspartate ligase|p__Euryarchaeota	1.73
COG0137: Citrulline--aspartate ligase|p__Firmicutes	1.433
COG0137: Citrulline--aspartate ligase|unclassified	7.734
COG0138: bifunctional purine biosynthesis protein PURH	14.663
COG0138: bifunctional purine biosynthesis protein PURH|p__Euryarchaeota	2.392
COG0138: bifunctional purine biosynthesis protein PURH|p__Proteobacteria	10.525
COG0138: bifunctional purine biosynthesis protein PURH|unclassified	1.745
COG0141: Catalyzes the sequential NAD-d[...]to L-histidine (By similarity)	5.518
COG0141: Catalyzes the sequential NAD-d[...]to L-histidine (By similarity)|p__Firmicutes	1.468
COG0141: Catalyzes the sequential NAD-d[...]to L-histidine (By similarity)|p__Proteobacteria	4.05
COG0142: synthase	3.401
COG0142: synthase|p__Firmicutes	3.401
COG0143: Is required not only for elong[...]aminoacylation (By similarity)	0.661
COG0143: Is required not only for elong[...]aminoacylation (By similarity)|p__Euryarchaeota	0.661
COG0147: synthase (Component I)	3.544
COG0147: synthase (Component I)|p__Firmicutes	1.239
COG0147: synthase (Component I)|p__Proteobacteria	2.305
COG0148: Catalyzes the reversible conve[...]via glycolysis (By similarity)	3.621
COG0148: Catalyzes the reversible conve[...]via glycolysis (By similarity)|p__Proteobacteria	3.621
COG0149: triosephosphate isomerase	53.568
COG0149: triosephosphate isomerase|p__Proteobacteria	53.568
COG0150: phosphoribosylaminoimidazole synthetase	7.745
COG0150: phosphoribosylaminoimidazole synthetase|p__Proteobacteria	2.426
COG0150: phosphoribosylaminoimidazole synthetase|unclassified	5.319
COG0152: SAICAR synthetase	2.519
COG0152: SAICAR synthetase|p__Proteobacteria	2.519
COG0154: Allows the formation of correc[...]-Glu-tRNA(Gln) (By similarity)	3.761
COG0154: Allows the formation of correc[...]-Glu-tRNA(Gln) (By similarity)|p__Proteobacteria	3.761
COG0155: Component of the sulfite reduc[...]e from sulfate (By similarity)	7.811
COG0155: Component of the sulfite reduc[...]e from sulfate (By similarity)|p__Proteobacteria	6.944
COG0155: Component of the sulfite reduc[...]e from sulfate (By similarity)|unclassified	0.867
COG0156: 8-Amino-7-oxononanoate synthase	1.869
COG0156: 8-Amino-7-oxononanoate synthase|p__Proteobacteria	1.869
COG0158: D-fructose-1,6-bisphosphate 1-phosphohydrolase class 1	3.215
COG0158: D-fructose-1,6-bisphosphate 1-phosphohydrolase class 1|p__Proteobacteria	3.215
COG0161: Catalyzes the transfer of the [...]an amino donor (By similarity)	1.513
COG0161: Catalyzes the transfer of the [...]an amino donor (By similarity)|unclassified	1.513
COG0162: Catalyzes the attachment of ty[...]d of tRNA(Tyr) (By similarity)	6.041
COG0162: Catalyzes the attachment of ty[...]d of tRNA(Tyr) (By similarity)|p__Firmicutes	1.57
COG0162: Catalyzes the attachment of ty[...]d of tRNA(Tyr) (By similarity)|p__Proteobacteria	2.525
COG0162: Catalyzes the attachment of ty[...]d of tRNA(Tyr) (By similarity)|unclassified	1.946
COG0164: Endonuclease that specifically[...]A- DNA hybrids (By similarity)	26.316
COG0164: Endonuclease that specifically[...]A- DNA hybrids (By similarity)|p__Proteobacteria	26.316
COG0165: argininosuccinate lyase	2.699
COG0165: argininosuccinate lyase|p__Proteobacteria	2.699
COG0166: glucose-6-phosphate isomerase activity	0.883
COG0166: glucose-6-phosphate isomerase activity|unclassified	0.883
COG0167: Catalyzes the conversion of dihydroorotate to orotate	2.309
COG0167: Catalyzes the conversion of dihydroorotate to orotate|unclassified	2.309
COG0169: shikimate dehydrogenase	13.829
COG0169: shikimate dehydrogenase|p__Proteobacteria	11.636
COG0169: shikimate dehydrogenase|unclassified	2.193
COG0171: nh(3)-dependent nad( ) synthetase	4.902
COG0171: nh(3)-dependent nad( ) synthetase|p__Proteobacteria	4.902
COG0172: Catalyzes the attachment of se[...]inyl-tRNA(Sec) (By similarity)	16.274
COG0172: Catalyzes the attachment of se[...]inyl-tRNA(Sec) (By similarity)|p__Firmicutes	1.441
COG0172: Catalyzes the attachment of se[...]inyl-tRNA(Sec) (By similarity)|p__Proteobacteria	14.833
COG0173: aspartyl-trna synthetase	6.96
COG0173: aspartyl-trna synthetase|p__Proteobacteria	6.96
COG0174: glutamine synthetase	62.26
COG0174: glutamine synthetase|p__Proteobacteria	62.26
COG0175: Reduction of activated sulfate into sulfite (By similarity)	40.99
COG0175: Reduction of activated sulfate into sulfite (By similarity)|p__Proteobacteria	14.618
COG0175: Reduction of activated sulfate into sulfite (By similarity)|unclassified	26.372
COG0176: Transaldolase is important for[...]sphate pathway (By similarity)	23.931
COG0176: Transaldolase is important for[...]sphate pathway (By similarity)|p__Proteobacteria	5.78
COG0176: Transaldolase is important for[...]sphate pathway (By similarity)|unclassified	18.151
COG0180: tryptophanyltRNA synthetase	6.471
COG0180: tryptophanyltRNA synthetase|p__Firmicutes	1.931
COG0180: tryptophanyltRNA synthetase|p__Proteobacteria	2.475
COG0180: tryptophanyltRNA synthetase|unclassified	2.066
COG0182: Catalyzes the interconversion [...]ate (MTRu-1-P) (By similarity)	90.909
COG0182: Catalyzes the interconversion [...]ate (MTRu-1-P) (By similarity)|p__Proteobacteria	90.909
COG0183: acetyl-coa acetyltransferase	21.494
COG0183: acetyl-coa acetyltransferase|p__Euryarchaeota	1.661
COG0183: acetyl-coa acetyltransferase|p__Proteobacteria	8.672
COG0183: acetyl-coa acetyltransferase|unclassified	11.161
COG0187: DNA gyrase negatively supercoi[...] knotted rings (By similarity)	0.778
COG0187: DNA gyrase negatively supercoi[...] knotted rings (By similarity)|p__Euryarchaeota	0.778
COG0188: DNA gyrase negatively supercoi[...] knotted rings (By similarity)	1.164
COG0188: DNA gyrase negatively supercoi[...] knotted rings (By similarity)|p__Euryarchaeota	1.164
COG0189: Responsible for the addition o[...]mal protein S6 (By similarity)	4.673
COG0189: Responsible for the addition o[...]mal protein S6 (By similarity)|p__Euryarchaeota	4.673
COG0193: The natural substrate for this[...]tein synthesis (By similarity)	33.238
COG0193: The natural substrate for this[...]tein synthesis (By similarity)|p__Proteobacteria	33.238
COG0195: Transcription elongation factor NusA	2.485
COG0195: Transcription elongation factor NusA|p__Proteobacteria	1.61
COG0195: Transcription elongation factor NusA|unclassified	0.875
COG0197: Binds 23S rRNA and is also see[...]y P site tRNAs (By similarity)	17.857
COG0197: Binds 23S rRNA and is also see[...]y P site tRNAs (By similarity)|p__Proteobacteria	17.857
COG0199: Binds 16S rRNA, required for t[...] at the A site (By similarity)	21.739
COG0199: Binds 16S rRNA, required for t[...] at the A site (By similarity)|p__Proteobacteria	21.739
COG0200: Binds to the 23S rRNA (By similarity)	23.786
COG0200: Binds to the 23S rRNA (By similarity)|p__Proteobacteria	23.786
COG0201: The central subunit of the pro[...] independently (By similarity)	10.598
COG0201: The central subunit of the pro[...] independently (By similarity)|unclassified	10.598
COG0202: DNA-dependent RNA polymerase c[...] as substrates (By similarity)	6.936
COG0202: DNA-dependent RNA polymerase c[...] as substrates (By similarity)|p__Proteobacteria	5.435
COG0202: DNA-dependent RNA polymerase c[...] as substrates (By similarity)|unclassified	1.502
COG0203: 50S ribosomal protein l17	5.376
COG0203: 50S ribosomal protein l17|p__Proteobacteria	5.376
COG0204: Acyltransferase	3.279
COG0204: Acyltransferase|p__Proteobacteria	3.279
COG0206: Essential cell division protei[...]TPase activity (By similarity)	46.747
COG0206: Essential cell division protei[...]TPase activity (By similarity)|unclassified	46.747
COG0207: Provides the sole de novo sour[...]A biosynthesis (By similarity)	2.132
COG0207: Provides the sole de novo sour[...]A biosynthesis (By similarity)|unclassified	2.132
COG0208: Provides the precursors necess[...]ibonucleotides (By similarity)	4.516
COG0208: Provides the precursors necess[...]ibonucleotides (By similarity)|p__Firmicutes	1.626
COG0208: Provides the precursors necess[...]ibonucleotides (By similarity)|unclassified	2.89
COG0210: helicase	0.603
COG0210: helicase|p__Firmicutes	0.603
COG0213: The enzymes which catalyze the[...]tide synthesis (By similarity)	1.366
COG0213: The enzymes which catalyze the[...]tide synthesis (By similarity)|p__Firmicutes	1.366
COG0215: Cysteinyl-tRNA synthetase	5.243
COG0215: Cysteinyl-tRNA synthetase|p__Proteobacteria	5.243
COG0216: Peptide chain release factor 1[...]ns UAG and UAA (By similarity)	4.403
COG0216: Peptide chain release factor 1[...]ns UAG and UAA (By similarity)|p__Proteobacteria	1.134
COG0216: Peptide chain release factor 1[...]ns UAG and UAA (By similarity)|unclassified	3.27
COG0217: transcriptional regulatory protein	4.219
COG0217: transcriptional regulatory protein|unclassified	4.219
COG0220: Catalyzes the formation of N(7[...]m7G46) in tRNA (By similarity)	24.806
COG0220: Catalyzes the formation of N(7[...]m7G46) in tRNA (By similarity)|p__Proteobacteria	24.806
COG0221: Pyrophosphate phospho-hydrolase	49.455
COG0221: Pyrophosphate phospho-hydrolase|p__Proteobacteria	3.861
COG0221: Pyrophosphate phospho-hydrolase|unclassified	45.594
COG0222: Seems to be the binding site f[...]te translation (By similarity)	16.841
COG0222: Seems to be the binding site f[...]te translation (By similarity)|unclassified	16.841
COG0223: Modifies the free amino group [...]ng to EFTu-GTP (By similarity)	5.208
COG0223: Modifies the free amino group [...]ng to EFTu-GTP (By similarity)|unclassified	5.208
COG0224: Produces ATP from ADP in the p[...] CF(0) complex (By similarity)	63.633
COG0224: Produces ATP from ADP in the p[...] CF(0) complex (By similarity)|unclassified	63.633
COG0232: deoxyguanosinetriphosphate triphosphohydrolase-like protein	1.217
COG0232: deoxyguanosinetriphosphate triphosphohydrolase-like protein|p__Proteobacteria	1.217
COG0235: Class II aldolase adducin	8.72
COG0235: Class II aldolase adducin|p__Euryarchaeota	5.988
COG0235: Class II aldolase adducin|unclassified	2.732
COG0238: Binds as a heterodimer with pr[...]he 30S subunit (By similarity)	66.667
COG0238: Binds as a heterodimer with pr[...]he 30S subunit (By similarity)|unclassified	66.667
COG0241: histidinol-phosphatase activity	8.448
COG0241: histidinol-phosphatase activity|p__Proteobacteria	8.448
COG0246: Mannitol dehydrogenase	1.299
COG0246: Mannitol dehydrogenase|unclassified	1.299
COG0247: domain protein	1.07
COG0247: domain protein|p__Euryarchaeota	1.07
COG0249: that it carries out the mismat[...]TPase activity (By similarity)	0.425
COG0249: that it carries out the mismat[...]TPase activity (By similarity)|p__Euryarchaeota	0.425
COG0250: Participates in transcription [...]ntitermination (By similarity)	14.62
COG0250: Participates in transcription [...]ntitermination (By similarity)|unclassified	14.62
COG0251: Endoribonuclease LPSP	2.698
COG0251: Endoribonuclease LPSP|p__Proteobacteria	2.698
COG0260: Presumably involved in the pro[...]rious peptides (By similarity)	2.674
COG0260: Presumably involved in the pro[...]rious peptides (By similarity)|p__Proteobacteria	2.674
COG0263: Catalyzes the transfer of a ph[...] 5- oxoproline (By similarity)	1.245
COG0263: Catalyzes the transfer of a ph[...] 5- oxoproline (By similarity)|p__Proteobacteria	1.245
COG0264: Associates with the EF-Tu.GDP [...]n the ribosome (By similarity)	27.315
COG0264: Associates with the EF-Tu.GDP [...]n the ribosome (By similarity)|p__Proteobacteria	27.315
COG0265: Serine protease	2.132
COG0265: Serine protease|p__Firmicutes	1.159
COG0265: Serine protease|unclassified	0.973
COG0266: Involved in base excision repa[...] 5'-phosphates (By similarity)	8.763
COG0266: Involved in base excision repa[...] 5'-phosphates (By similarity)|p__Proteobacteria	5.686
COG0266: Involved in base excision repa[...] 5'-phosphates (By similarity)|unclassified	3.077
COG0268: Binds directly to 16S ribosomal RNA (By similarity)	13.889
COG0268: Binds directly to 16S ribosomal RNA (By similarity)|p__Proteobacteria	13.889
COG0270: Cytosine-specific methyltransferase	1.199
COG0270: Cytosine-specific methyltransferase|p__Proteobacteria	1.199
COG0272: DNA ligase (NAD+) activity	2.194
COG0272: DNA ligase (NAD+) activity|p__Firmicutes	0.618
COG0272: DNA ligase (NAD+) activity|p__Proteobacteria	1.575
COG0274: Catalyzes a reversible aldol r[...]se 5-phosphate (By similarity)	2.278
COG0274: Catalyzes a reversible aldol r[...]se 5-phosphate (By similarity)|p__Proteobacteria	2.278
COG0275: Specifically methylates the N4[...]2) of 16S rRNA (By similarity)	4.329
COG0275: Specifically methylates the N4[...]2) of 16S rRNA (By similarity)|p__Proteobacteria	4.329
COG0277: FAD linked oxidase domain protein	0.96
COG0277: FAD linked oxidase domain protein|p__Firmicutes	0.96
COG0280: phosphate acetyltransferase	2.283
COG0280: phosphate acetyltransferase|p__Proteobacteria	2.283
COG0281: malic enzyme	3.115
COG0281: malic enzyme|p__Proteobacteria	3.115
COG0282: acetate kinase activity	2.43
COG0282: acetate kinase activity|p__Firmicutes	2.43
COG0283: Cytidine monophosphate kinase	7.799
COG0283: Cytidine monophosphate kinase|p__Proteobacteria	7.799
COG0285: Folylpolyglutamate synthase	22.629
COG0285: Folylpolyglutamate synthase|p__Proteobacteria	22.629
COG0292: Binds directly to 23S ribosoma[...]f that subunit (By similarity)	8.772
COG0292: Binds directly to 23S ribosoma[...]f that subunit (By similarity)|p__Proteobacteria	8.772
COG0294: dihydropteroate synthase	0.935
COG0294: dihydropteroate synthase|p__Euryarchaeota	0.935
COG0295: cytidine deaminase	2.865
COG0295: cytidine deaminase|p__Proteobacteria	2.865
COG0300: Dehydrogenase	15.578
COG0300: Dehydrogenase|p__Firmicutes	7.031
COG0300: Dehydrogenase|p__Proteobacteria	8.547
COG0301: Catalyzes the ATP-dependent tr[...]ulfide by IscS (By similarity)	34.467
COG0301: Catalyzes the ATP-dependent tr[...]ulfide by IscS (By similarity)|p__Euryarchaeota	1.225
COG0301: Catalyzes the ATP-dependent tr[...]ulfide by IscS (By similarity)|p__Proteobacteria	33.242
COG0303: Molybdenum cofactor synthesis domain protein	2.962
COG0303: Molybdenum cofactor synthesis domain protein|p__Euryarchaeota	1.865
COG0303: Molybdenum cofactor synthesis domain protein|p__Proteobacteria	1.098
COG0304: Catalyzes the condensation rea[...]om malonyl-ACP (By similarity)	2.323
COG0304: Catalyzes the condensation rea[...]om malonyl-ACP (By similarity)|p__Proteobacteria	2.323
COG0306: inorganic phosphate transmembrane transporter activity	0.88
COG0306: inorganic phosphate transmembrane transporter activity|p__Proteobacteria	0.88
COG0309: Hydrogenase expression formation protein HypE	3.546
COG0309: Hydrogenase expression formation protein HypE|unclassified	3.546
COG0312: peptidase U62 modulator of DNA gyrase	1.279
COG0312: peptidase U62 modulator of DNA gyrase|unclassified	1.279
COG0313: Catalyzes the 2'-O-methylation[...]2) in 16S rRNA (By similarity)	2.681
COG0313: Catalyzes the 2'-O-methylation[...]2) in 16S rRNA (By similarity)|p__Proteobacteria	2.681
COG0318: Amp-dependent synthetase and ligase	6.455
COG0318: Amp-dependent synthetase and ligase|p__Proteobacteria	5.653
COG0318: Amp-dependent synthetase and ligase|unclassified	0.802
COG0322: The UvrABC repair system catal[...]he 5' incision (By similarity)	2.933
COG0322: The UvrABC repair system catal[...]he 5' incision (By similarity)|p__Euryarchaeota	2.933
COG0323: This protein is involved in th[...]fector complex (By similarity)	1.553
COG0323: This protein is involved in th[...]fector complex (By similarity)|p__Euryarchaeota	0.72
COG0323: This protein is involved in th[...]fector complex (By similarity)|p__Proteobacteria	0.833
COG0324: Catalyzes the transfer of a di[...]nosine (i(6)A) (By similarity)	3.435
COG0324: Catalyzes the transfer of a di[...]nosine (i(6)A) (By similarity)|p__Firmicutes	2.128
COG0324: Catalyzes the transfer of a di[...]nosine (i(6)A) (By similarity)|p__Proteobacteria	1.307
COG0330: Band 7 protein	9.188
COG0330: Band 7 protein|p__Proteobacteria	9.188
COG0331: Malonyl coA-acyl carrier protein transacylase	5.136
COG0331: Malonyl coA-acyl carrier protein transacylase|p__Firmicutes	1.931
COG0331: Malonyl coA-acyl carrier protein transacylase|p__Proteobacteria	3.205
COG0332: Catalyzes the condensation rea[...]of fatty acids (By similarity)	1.799
COG0332: Catalyzes the condensation rea[...]of fatty acids (By similarity)|p__Proteobacteria	1.799
COG0334: oxidoreductase activity, actin[...]onors, NAD or NADP as acceptor	1.543
COG0334: oxidoreductase activity, actin[...]onors, NAD or NADP as acceptor|p__Proteobacteria	1.543
COG0335: This protein is located at the[...]A binding site (By similarity)	117.647
COG0335: This protein is located at the[...]A binding site (By similarity)|p__Proteobacteria	117.647
COG0337: 3-dehydroquinate synthase	15.812
COG0337: 3-dehydroquinate synthase|p__Proteobacteria	14.44
COG0337: 3-dehydroquinate synthase|unclassified	1.372
COG0342: Part of the Sec protein transl[...]nction of SecA (By similarity)	1.822
COG0342: Part of the Sec protein transl[...]nction of SecA (By similarity)|p__Euryarchaeota	1.131
COG0342: Part of the Sec protein transl[...]nction of SecA (By similarity)|p__Proteobacteria	0.691
COG0343: Exchanges the guanine residue [...]eazaguanosine) (By similarity)	3.042
COG0343: Exchanges the guanine residue [...]eazaguanosine) (By similarity)|unclassified	3.042
COG0346: glyoxalase bleomycin resistance protein dioxygenase	2.331
COG0346: glyoxalase bleomycin resistance protein dioxygenase|p__Firmicutes	2.331
COG0351: phosphomethylpyrimidine kinase	6.631
COG0351: phosphomethylpyrimidine kinase|p__Euryarchaeota	2.506
COG0351: phosphomethylpyrimidine kinase|p__Proteobacteria	1.686
COG0351: phosphomethylpyrimidine kinase|unclassified	2.439
COG0352: Condenses 4-methyl-5-(beta-hyd[...]hosphate (TMP) (By similarity)	1.686
COG0352: Condenses 4-methyl-5-(beta-hyd[...]hosphate (TMP) (By similarity)|p__Proteobacteria	1.686
COG0356: it plays a direct role in the [...]s the membrane (By similarity)	9.935
COG0356: it plays a direct role in the [...]s the membrane (By similarity)|p__Proteobacteria	9.935
COG0358: DNA primase activity	0.974
COG0358: DNA primase activity|unclassified	0.974
COG0361: however, it seems to stimulate[...] IF-2 and IF-3 (By similarity)	71.429
COG0361: however, it seems to stimulate[...] IF-2 and IF-3 (By similarity)|unclassified	71.429
COG0365: Catalyzes the conversion of ac[...] product AcCoA (By similarity)	10.697
COG0365: Catalyzes the conversion of ac[...] product AcCoA (By similarity)|p__Euryarchaeota	4.822
COG0365: Catalyzes the conversion of ac[...] product AcCoA (By similarity)|p__Firmicutes	0.842
COG0365: Catalyzes the conversion of ac[...] product AcCoA (By similarity)|p__Proteobacteria	5.033
COG0366: alpha amylase, catalytic	8.33
COG0366: alpha amylase, catalytic|p__Firmicutes	2.29
COG0366: alpha amylase, catalytic|p__Proteobacteria	4.493
COG0366: alpha amylase, catalytic|unclassified	1.547
COG0367: asparagine synthetase	0.744
COG0367: asparagine synthetase|unclassified	0.744
COG0372: citrate synthase	16.135
COG0372: citrate synthase|p__Proteobacteria	16.135
COG0373: Catalyzes the NADPH-dependent [...]aldehyde (GSA) (By similarity)	20.418
COG0373: Catalyzes the NADPH-dependent [...]aldehyde (GSA) (By similarity)|p__Proteobacteria	20.418
COG0377: NDH-1 shuttles electrons from [...]roton gradient (By similarity)	9.798
COG0377: NDH-1 shuttles electrons from [...]roton gradient (By similarity)|unclassified	9.798
COG0378: Facilitates the functional inc[...]tuated by UreG (By similarity)	3.257
COG0378: Facilitates the functional inc[...]tuated by UreG (By similarity)|p__Proteobacteria	3.257
COG0379: Catalyzes the condensation of [...]rm quinolinate (By similarity)	18.317
COG0379: Catalyzes the condensation of [...]rm quinolinate (By similarity)|p__Proteobacteria	18.317
COG0380: synthase	1.044
COG0380: synthase|p__Proteobacteria	1.044
COG0385: bile acid	2.257
COG0385: bile acid|p__Proteobacteria	2.257
COG0388: nitrilase cyanide hydratase an[...]olipoprotein n-acyltransferase	5.008
COG0388: nitrilase cyanide hydratase an[...]olipoprotein n-acyltransferase|p__Proteobacteria	5.008
COG0389: Poorly processive error-prone [...]mp from polIII (By similarity)	3.9
COG0389: Poorly processive error-prone [...]mp from polIII (By similarity)|p__Proteobacteria	1.647
COG0389: Poorly processive error-prone [...]mp from polIII (By similarity)|unclassified	2.252
COG0392: Membrane	2.469
COG0392: Membrane|p__Euryarchaeota	2.469
COG0395: Binding-protein-dependent tran[...]stems inner membrane component	5.181
COG0395: Binding-protein-dependent tran[...]stems inner membrane component|p__Proteobacteria	5.181
COG0397: UPF0061 protein	66.667
COG0397: UPF0061 protein|p__Proteobacteria	66.667
COG0399: DegT DnrJ EryC1 StrS aminotransferase	1.25
COG0399: DegT DnrJ EryC1 StrS aminotransferase|p__Proteobacteria	1.25
COG0402: deaminase	4.311
COG0402: deaminase|p__Proteobacteria	2.563
COG0402: deaminase|unclassified	1.748
COG0404: The glycine cleavage system ca[...]ion of glycine (By similarity)	18.535
COG0404: The glycine cleavage system ca[...]ion of glycine (By similarity)|p__Firmicutes	2.798
COG0404: The glycine cleavage system ca[...]ion of glycine (By similarity)|p__Proteobacteria	15.738
COG0405: gamma-glutamyltransferase activity	3.306
COG0405: gamma-glutamyltransferase activity|p__Proteobacteria	1.88
COG0405: gamma-glutamyltransferase activity|unclassified	1.427
COG0406: Phosphoglycerate mutase	105.236
COG0406: Phosphoglycerate mutase|unclassified	105.236
COG0407: Catalyzes the decarboxylation [...]phyrinogen-III (By similarity)	7.856
COG0407: Catalyzes the decarboxylation [...]phyrinogen-III (By similarity)|p__Proteobacteria	7.856
COG0409: hydrogenase expression formation protein HypD	1.736
COG0409: hydrogenase expression formation protein HypD|unclassified	1.736
COG0411: (ABC) transporter	4.458
COG0411: (ABC) transporter|p__Proteobacteria	4.458
COG0412: dienelactone hydrolase	10.638
COG0412: dienelactone hydrolase|unclassified	10.638
COG0413: Catalyzes the reversible react[...]m ketopantoate (By similarity)	94.481
COG0413: Catalyzes the reversible react[...]m ketopantoate (By similarity)|p__Proteobacteria	90.909
COG0413: Catalyzes the reversible react[...]m ketopantoate (By similarity)|unclassified	3.571
COG0415: deoxyribo-dipyrimidine photolyase	1.678
COG0415: deoxyribo-dipyrimidine photolyase|p__Proteobacteria	1.678
COG0417: DNA polymerase	1.441
COG0417: DNA polymerase|p__Euryarchaeota	1.441
COG0418: Dihydroorotase	59.106
COG0418: Dihydroorotase|p__Proteobacteria	59.106
COG0420: Exonuclease	2.658
COG0420: Exonuclease|p__Euryarchaeota	1.389
COG0420: Exonuclease|unclassified	1.269
COG0422: thiamine diphosphate biosynthetic process	8.238
COG0422: thiamine diphosphate biosynthetic process|p__Proteobacteria	8.238
COG0430: Catalyzes the conversion of 3'[...]enylation of the enzyme by ATP	4.587
COG0430: Catalyzes the conversion of 3'[...]enylation of the enzyme by ATP|p__Proteobacteria	4.587
COG0433: Aaa atpase	4.981
COG0433: Aaa atpase|p__Euryarchaeota	1.059
COG0433: Aaa atpase|p__Proteobacteria	2.882
COG0433: Aaa atpase|unclassified	1.04
COG0435: glutathione Stransferase	3.663
COG0435: glutathione Stransferase|unclassified	3.663
COG0436: aminotransferase	9.903
COG0436: aminotransferase|p__Euryarchaeota	1.779
COG0436: aminotransferase|p__Proteobacteria	6.965
COG0436: aminotransferase|unclassified	1.159
COG0438: Glycosyl transferase (Group 1	8.689
COG0438: Glycosyl transferase (Group 1|p__Euryarchaeota	1.393
COG0438: Glycosyl transferase (Group 1|p__Proteobacteria	5.897
COG0438: Glycosyl transferase (Group 1|unclassified	1.399
COG0439: acetyl-CoA carboxylase biotin carboxylase	28.622
COG0439: acetyl-CoA carboxylase biotin carboxylase|p__Euryarchaeota	1.129
COG0439: acetyl-CoA carboxylase biotin carboxylase|p__Firmicutes	1.189
COG0439: acetyl-CoA carboxylase biotin carboxylase|p__Proteobacteria	1.072
COG0439: acetyl-CoA carboxylase biotin carboxylase|unclassified	25.232
COG0441: threonine-tRNA ligase activity	0.65
COG0441: threonine-tRNA ligase activity|unclassified	0.65
COG0442: Catalyzes the attachment of pr[...]dited by ProRS (By similarity)	26.736
COG0442: Catalyzes the attachment of pr[...]dited by ProRS (By similarity)|p__Euryarchaeota	1.182
COG0442: Catalyzes the attachment of pr[...]dited by ProRS (By similarity)|p__Proteobacteria	25.554
COG0443: Heat shock protein	26.087
COG0443: Heat shock protein|p__Euryarchaeota	2.173
COG0443: Heat shock protein|p__Proteobacteria	23.115
COG0443: Heat shock protein|unclassified	0.799
COG0445: NAD-binding protein involved i[...]cmnm(5)s(2)U34 (By similarity)	174.987
COG0445: NAD-binding protein involved i[...]cmnm(5)s(2)U34 (By similarity)|p__Proteobacteria	174.987
COG0446: pyridine nucleotide-disulfide oxidoreductase	2.384
COG0446: pyridine nucleotide-disulfide oxidoreductase|p__Proteobacteria	1.164
COG0446: pyridine nucleotide-disulfide oxidoreductase|unclassified	1.22
COG0448: Catalyzes the synthesis of ADP[...] alpha-glucans (By similarity)	1.287
COG0448: Catalyzes the synthesis of ADP[...] alpha-glucans (By similarity)|unclassified	1.287
COG0451: Nad-dependent epimerase dehydratase	16.765
COG0451: Nad-dependent epimerase dehydratase|p__Proteobacteria	14.942
COG0451: Nad-dependent epimerase dehydratase|unclassified	1.822
COG0456: acetyltransferase	0.899
COG0456: acetyltransferase|p__Proteobacteria	0.899
COG0457: repeat-containing protein	20.045
COG0457: repeat-containing protein|p__Euryarchaeota	18.747
COG0457: repeat-containing protein|p__Proteobacteria	1.299
COG0459: Prevents misfolding and promot[...]ess conditions (By similarity)	15.306
COG0459: Prevents misfolding and promot[...]ess conditions (By similarity)|p__Euryarchaeota	0.943
COG0459: Prevents misfolding and promot[...]ess conditions (By similarity)|p__Proteobacteria	1.919
COG0459: Prevents misfolding and promot[...]ess conditions (By similarity)|unclassified	12.444
COG0460: homoserine dehydrogenase	7.896
COG0460: homoserine dehydrogenase|p__Euryarchaeota	5.814
COG0460: homoserine dehydrogenase|unclassified	2.083
COG0461: orotate phosphoribosyltransferase activity	4.739
COG0461: orotate phosphoribosyltransferase activity|p__Proteobacteria	4.739
COG0462: Phosphoribosyl pyrophosphate synthase	11.485
COG0462: Phosphoribosyl pyrophosphate synthase|p__Proteobacteria	11.485
COG0463: Glycosyl transferase, family 2	1.425
COG0463: Glycosyl transferase, family 2|p__Euryarchaeota	1.425
COG0465: Acts as a processive, ATP-depe[...]brane proteins (By similarity)	0.758
COG0465: Acts as a processive, ATP-depe[...]brane proteins (By similarity)|unclassified	0.758
COG0468: Can catalyze the hydrolysis of[...]lytic cleavage (By similarity)	11.283
COG0468: Can catalyze the hydrolysis of[...]lytic cleavage (By similarity)|p__Euryarchaeota	1.957
COG0468: Can catalyze the hydrolysis of[...]lytic cleavage (By similarity)|p__Proteobacteria	2.516
COG0468: Can catalyze the hydrolysis of[...]lytic cleavage (By similarity)|unclassified	6.81
COG0469: Pyruvate kinase	5.753
COG0469: Pyruvate kinase|p__Proteobacteria	4.601
COG0469: Pyruvate kinase|unclassified	1.152
COG0470: DNA polymerase III subunit delta'	8.065
COG0470: DNA polymerase III subunit delta'|p__Proteobacteria	8.065
COG0471: Transporter	5.911
COG0471: Transporter|unclassified	5.911
COG0472: phospho-N-acetylmuramoyl-pentapeptide-transferase activity	19.712
COG0472: phospho-N-acetylmuramoyl-pentapeptide-transferase activity|p__Proteobacteria	17.945
COG0472: phospho-N-acetylmuramoyl-pentapeptide-transferase activity|unclassified	1.767
COG0473: 3-isopropylmalate dehydrogenase activity	1.931
COG0473: 3-isopropylmalate dehydrogenase activity|unclassified	1.931
COG0474: P-type atpase	4.012
COG0474: P-type atpase|p__Euryarchaeota	0.528
COG0474: P-type atpase|unclassified	3.484
COG0475: Sodium hydrogen exchanger	1.574
COG0475: Sodium hydrogen exchanger|p__Euryarchaeota	0.824
COG0475: Sodium hydrogen exchanger|p__Proteobacteria	0.75
COG0476: small protein activating enzyme activity	3.311
COG0476: small protein activating enzyme activity|p__Proteobacteria	3.311
COG0477: major facilitator Superfamily	24.862
COG0477: major facilitator Superfamily|p__Euryarchaeota	1.511
COG0477: major facilitator Superfamily|p__Proteobacteria	9.153
COG0477: major facilitator Superfamily|unclassified	14.198
COG0479: succinate dehydrogenase	1.07
COG0479: succinate dehydrogenase|p__Euryarchaeota	1.07
COG0481: Required for accurate and effi[...]pendent manner (By similarity)	41.953
COG0481: Required for accurate and effi[...]pendent manner (By similarity)|p__Proteobacteria	41.953
COG0482: Catalyzes the 2-thiolation of [...]ion of s(2)U34 (By similarity)	9.691
COG0482: Catalyzes the 2-thiolation of [...]ion of s(2)U34 (By similarity)|p__Proteobacteria	9.691
COG0483: inositol monophosphatase	13.658
COG0483: inositol monophosphatase|p__Proteobacteria	13.658
COG0484: ATP binding to DnaK triggers t[...]ation proteins (By similarity)	1.799
COG0484: ATP binding to DnaK triggers t[...]ation proteins (By similarity)|unclassified	1.799
COG0486: Exhibits a very high intrinsic[...]cmnm(5)s(2)U34 (By similarity)	2.466
COG0486: Exhibits a very high intrinsic[...]cmnm(5)s(2)U34 (By similarity)|unclassified	2.466
COG0488: (ABC) transporter	14.782
COG0488: (ABC) transporter|p__Firmicutes	0.961
COG0488: (ABC) transporter|p__Proteobacteria	13.822
COG0491: Beta-lactamase domain protein	6.425
COG0491: Beta-lactamase domain protein|p__Proteobacteria	6.425
COG0492: thioredoxin reductase	3.063
COG0492: thioredoxin reductase|p__Firmicutes	1.445
COG0492: thioredoxin reductase|unclassified	1.618
COG0493: metal cluster binding	1.631
COG0493: metal cluster binding|unclassified	1.631
COG0494: Nudix hydrolase	32.57
COG0494: Nudix hydrolase|p__Firmicutes	4.464
COG0494: Nudix hydrolase|p__Proteobacteria	20.963
COG0494: Nudix hydrolase|unclassified	7.143
COG0497: May be involved in recombinati[...]of damaged DNA (By similarity)	0.911
COG0497: May be involved in recombinati[...]of damaged DNA (By similarity)|p__Firmicutes	0.911
COG0498: threonine synthase	1.144
COG0498: threonine synthase|p__Proteobacteria	1.144
COG0499: May play a key role in the reg[...]ylhomocysteine (By similarity)	25.869
COG0499: May play a key role in the reg[...]ylhomocysteine (By similarity)|unclassified	25.869
COG0500: Methyltransferase	18.25
COG0500: Methyltransferase|p__Euryarchaeota	1.938
COG0500: Methyltransferase|p__Proteobacteria	14.085
COG0500: Methyltransferase|unclassified	2.227
COG0501: Protease HtpX homolog	5.065
COG0501: Protease HtpX homolog|p__Proteobacteria	5.065
COG0502: Catalyzes the conversion of de[...]ased mechanism (By similarity)	3.694
COG0502: Catalyzes the conversion of de[...]ased mechanism (By similarity)|p__Proteobacteria	3.694
COG0504: Catalyzes the ATP-dependent am[...]ce of nitrogen (By similarity)	7.824
COG0504: Catalyzes the ATP-dependent am[...]ce of nitrogen (By similarity)|p__Firmicutes	0.801
COG0504: Catalyzes the ATP-dependent am[...]ce of nitrogen (By similarity)|p__Proteobacteria	5.308
COG0504: Catalyzes the ATP-dependent am[...]ce of nitrogen (By similarity)|unclassified	1.716
COG0505: carbamoyl-phosphate synthetase glutamine chain	13.677
COG0505: carbamoyl-phosphate synthetase glutamine chain|p__Euryarchaeota	7.752
COG0505: carbamoyl-phosphate synthetase glutamine chain|p__Firmicutes	2.016
COG0505: carbamoyl-phosphate synthetase glutamine chain|p__Proteobacteria	3.909
COG0507: exodeoxyribonuclease v alpha	0.596
COG0507: exodeoxyribonuclease v alpha|p__Firmicutes	0.596
COG0508: Dehydrogenase	14.517
COG0508: Dehydrogenase|p__Proteobacteria	12.131
COG0508: Dehydrogenase|unclassified	2.387
COG0513: purine NTP-dependent helicase activity	13.618
COG0513: purine NTP-dependent helicase activity|p__Firmicutes	0.892
COG0513: purine NTP-dependent helicase activity|p__Proteobacteria	11.123
COG0513: purine NTP-dependent helicase activity|unclassified	1.603
COG0514: atp-dependent dna helicase	2.671
COG0514: atp-dependent dna helicase|p__Euryarchaeota	1.776
COG0514: atp-dependent dna helicase|unclassified	0.894
COG0515: Serine Threonine protein kinase	3.365
COG0515: Serine Threonine protein kinase|p__Euryarchaeota	1.576
COG0515: Serine Threonine protein kinase|p__Proteobacteria	1.789
COG0516: Catalyzes the conversion of in[...]of cell growth (By similarity)	0.946
COG0516: Catalyzes the conversion of in[...]of cell growth (By similarity)|p__Euryarchaeota	0.946
COG0517: Catalyzes the conversion of in[...]of cell growth (By similarity)	2.454
COG0517: Catalyzes the conversion of in[...]of cell growth (By similarity)|p__Euryarchaeota	0.946
COG0517: Catalyzes the conversion of in[...]of cell growth (By similarity)|p__Proteobacteria	1.508
COG0519: Catalyzes the synthesis of GMP from XMP (By similarity)	8.155
COG0519: Catalyzes the synthesis of GMP from XMP (By similarity)|p__Proteobacteria	8.155
COG0521: molybdenum cofactor biosynthesis protein	34.483
COG0521: molybdenum cofactor biosynthesis protein|unclassified	34.483
COG0522: One of the primary rRNA bindin[...]he 30S subunit (By similarity)	6.472
COG0522: One of the primary rRNA bindin[...]he 30S subunit (By similarity)|p__Proteobacteria	6.472
COG0523: cobalamin synthesis protein	4.2
COG0523: cobalamin synthesis protein|p__Proteobacteria	4.2
COG0524: pfkb domain protein	8.115
COG0524: pfkb domain protein|p__Proteobacteria	1.905
COG0524: pfkb domain protein|unclassified	6.21
COG0527: Aspartokinase	6.615
COG0527: Aspartokinase|p__Euryarchaeota	1.637
COG0527: Aspartokinase|p__Proteobacteria	4.979
COG0528: UMP kinase activity	65.18
COG0528: UMP kinase activity|p__Proteobacteria	61.995
COG0528: UMP kinase activity|unclassified	3.185
COG0529: Catalyzes the synthesis of activated sulfate (By similarity)	0.85
COG0529: Catalyzes the synthesis of activated sulfate (By similarity)|p__Proteobacteria	0.85
COG0531: amino acid	6.979
COG0531: amino acid|p__Proteobacteria	0.827
COG0531: amino acid|unclassified	6.152
COG0532: One of the essential component[...]osomal complex (By similarity)	8.251
COG0532: One of the essential component[...]osomal complex (By similarity)|p__Euryarchaeota	0.854
COG0532: One of the essential component[...]osomal complex (By similarity)|p__Proteobacteria	7.397
COG0533: Required for the formation of [...]g with adenine (By similarity)	4.065
COG0533: Required for the formation of [...]g with adenine (By similarity)|p__Proteobacteria	4.065
COG0534: Mate efflux family protein	7.698
COG0534: Mate efflux family protein|p__Euryarchaeota	2.11
COG0534: Mate efflux family protein|p__Firmicutes	0.947
COG0534: Mate efflux family protein|p__Proteobacteria	4.641
COG0535: radical SAM domain protein	1.106
COG0535: radical SAM domain protein|p__Proteobacteria	1.106
COG0536: An essential GTPase which bind[...]tion, in morphogenesis control	7.679
COG0536: An essential GTPase which bind[...]tion, in morphogenesis control|p__Proteobacteria	7.679
COG0540: aspartate transcarbamylase	512.613
COG0540: aspartate transcarbamylase|p__Proteobacteria	512.613
COG0541: Involved in targeting and inse[...]cts with the SRP receptor FtsY	16.495
COG0541: Involved in targeting and inse[...]cts with the SRP receptor FtsY|p__Proteobacteria	16.495
COG0542: ATP-dependent CLP protease ATP-binding subunit	2.889
COG0542: ATP-dependent CLP protease ATP-binding subunit|p__Euryarchaeota	0.994
COG0542: ATP-dependent CLP protease ATP-binding subunit|p__Proteobacteria	1.895
COG0543: cytochrome-b5 reductase activity, acting on NAD(P)H	4.854
COG0543: cytochrome-b5 reductase activity, acting on NAD(P)H|p__Euryarchaeota	4.854
COG0544: Involved in protein export. Ac[...]rotein in an open conformation	6.818
COG0544: Involved in protein export. Ac[...]rotein in an open conformation|unclassified	6.818
COG0546: had-superfamily hydrolase, subfamily ia, variant	2.809
COG0546: had-superfamily hydrolase, subfamily ia, variant|p__Firmicutes	2.809
COG0547: Anthranilate phosphoribosyltransferase	4.086
COG0547: Anthranilate phosphoribosyltransferase|p__Proteobacteria	4.086
COG0549: carbamate kinase	5.405
COG0549: carbamate kinase|unclassified	5.405
COG0552: Involved in targeting and inse[...]e ribosome-nascent chain (RNC)	1.558
COG0552: Involved in targeting and inse[...]e ribosome-nascent chain (RNC)|p__Firmicutes	1.558
COG0553: helicase	0.444
COG0553: helicase|p__Firmicutes	0.444
COG0554: Key enzyme in the regulation o[...]and metabolism (By similarity)	8.421
COG0554: Key enzyme in the regulation o[...]and metabolism (By similarity)|p__Firmicutes	1.575
COG0554: Key enzyme in the regulation o[...]and metabolism (By similarity)|p__Proteobacteria	6.846
COG0555: (ABC) transporter	21.739
COG0555: (ABC) transporter|p__Proteobacteria	21.739
COG0556: damaged site, the DNA wraps ar[...]and for damage (By similarity)	1.567
COG0556: damaged site, the DNA wraps ar[...]and for damage (By similarity)|p__Euryarchaeota	0.819
COG0556: damaged site, the DNA wraps ar[...]and for damage (By similarity)|p__Proteobacteria	0.748
COG0557: 3'-5' exoribonuclease that rel[...]tructured RNAs (By similarity)	4.588
COG0557: 3'-5' exoribonuclease that rel[...]tructured RNAs (By similarity)|p__Euryarchaeota	1.838
COG0557: 3'-5' exoribonuclease that rel[...]tructured RNAs (By similarity)|p__Firmicutes	0.53
COG0557: 3'-5' exoribonuclease that rel[...]tructured RNAs (By similarity)|p__Proteobacteria	2.219
COG0558: cdp-diacylglycerol-glycerol-3-[...]hate 3-phosphatidyltransferase	7.874
COG0558: cdp-diacylglycerol-glycerol-3-[...]hate 3-phosphatidyltransferase|p__Proteobacteria	7.874
COG0559: (ABC) transporter	5.319
COG0559: (ABC) transporter|p__Proteobacteria	5.319
COG0560: phosphoserine phosphatase activity	5.802
COG0560: phosphoserine phosphatase activity|p__Proteobacteria	5.802
COG0561: ,hydrolase	11.253
COG0561: ,hydrolase|p__Firmicutes	2.32
COG0561: ,hydrolase|unclassified	8.933
COG0563: Catalyzes the reversible trans[...]ide metabolism (By similarity)	8.065
COG0563: Catalyzes the reversible trans[...]ide metabolism (By similarity)|p__Proteobacteria	8.065
COG0564: pseudouridine synthase activity	1.745
COG0564: pseudouridine synthase activity|unclassified	1.745
COG0568: Sigma factors are initiation f[...] then released (By similarity)	2.132
COG0568: Sigma factors are initiation f[...] then released (By similarity)|p__Proteobacteria	2.132
COG0569: Potassium uptake protein	1.126
COG0569: Potassium uptake protein|unclassified	1.126
COG0571: Digests double-stranded RNA. I[...]he rRNA operon (By similarity)	124.098
COG0571: Digests double-stranded RNA. I[...]he rRNA operon (By similarity)|p__Proteobacteria	124.098
COG0574: phosphotransferase activity, paired acceptors	1.125
COG0574: phosphotransferase activity, paired acceptors|p__Euryarchaeota	1.125
COG0577: ABC transporter (permease)	3.003
COG0577: ABC transporter (permease)|p__Proteobacteria	3.003
COG0579: malate dehydrogenase (quinone)	1.109
COG0579: malate dehydrogenase (quinone)|p__Proteobacteria	1.109
COG0580: Channel that permits osmotical[...] in osmolarity (By similarity)	2.299
COG0580: Channel that permits osmotical[...] in osmolarity (By similarity)|p__Firmicutes	2.299
COG0582: Integrase	1.769
COG0582: Integrase|p__Proteobacteria	1.769
COG0583: Transcriptional regulator	24.701
COG0583: Transcriptional regulator|p__Proteobacteria	7.474
COG0583: Transcriptional regulator|unclassified	17.227
COG0585: Responsible for synthesis of p[...] transfer RNAs (By similarity)	1.399
COG0585: Responsible for synthesis of p[...] transfer RNAs (By similarity)|p__Proteobacteria	1.399
COG0586: SNARE associated Golgi	4.049
COG0586: SNARE associated Golgi|unclassified	4.049
COG0587: DNA polymerase III (alpha subunit)	0.35
COG0587: DNA polymerase III (alpha subunit)|p__Firmicutes	0.35
COG0589: Universal stress protein	10.753
COG0589: Universal stress protein|unclassified	10.753
COG0591: symporter	0.998
COG0591: symporter|p__Proteobacteria	0.998
COG0592: DNA polymerase processivity factor activity	20
COG0592: DNA polymerase processivity factor activity|p__Proteobacteria	20
COG0593: it binds specifically double-s[...] phospholipids (By similarity)	46.068
COG0593: it binds specifically double-s[...] phospholipids (By similarity)|unclassified	46.068
COG0596: Alpha beta hydrolase	2.237
COG0596: Alpha beta hydrolase|p__Proteobacteria	2.237
COG0598: magnesium and cobalt transport protein CorA	1.912
COG0598: magnesium and cobalt transport protein CorA|unclassified	1.912
COG0600: Binding-protein-dependent tran[...]stems inner membrane component	2.809
COG0600: Binding-protein-dependent tran[...]stems inner membrane component|unclassified	2.809
COG0601: Binding-protein-dependent tran[...]stems inner membrane component	25.057
COG0601: Binding-protein-dependent tran[...]stems inner membrane component|p__Euryarchaeota	5.181
COG0601: Binding-protein-dependent tran[...]stems inner membrane component|p__Proteobacteria	19.875
COG0602: Catalyzes the conversion of 6-[...]aguanine (CDG) (By similarity)	4.63
COG0602: Catalyzes the conversion of 6-[...]aguanine (CDG) (By similarity)|unclassified	4.63
COG0604: alcohol dehydrogenase	3.304
COG0604: alcohol dehydrogenase|unclassified	3.304
COG0605: Destroys radicals which are no[...]ogical systems (By similarity)	10.87
COG0605: Destroys radicals which are no[...]ogical systems (By similarity)|unclassified	10.87
COG0608: Single-stranded-DNA-specific exonuclease (RecJ)	2.634
COG0608: Single-stranded-DNA-specific exonuclease (RecJ)|p__Proteobacteria	2.634
COG0609: permease protein	11.266
COG0609: permease protein|p__Euryarchaeota	7.706
COG0609: permease protein|p__Firmicutes	2.5
COG0609: permease protein|p__Proteobacteria	1.059
COG0610: Type I site-specific deoxyribonuclease	1.266
COG0610: Type I site-specific deoxyribonuclease|p__Euryarchaeota	1.266
COG0614: Periplasmic binding protein	3.3
COG0614: Periplasmic binding protein|p__Euryarchaeota	3.3
COG0616: Signal peptide peptidase, SppA	2.449
COG0616: Signal peptide peptidase, SppA|p__Proteobacteria	1.608
COG0616: Signal peptide peptidase, SppA|unclassified	0.841
COG0617: Catalyzes the addition and rep[...]ducing inorganic pyrophosphate	4.94
COG0617: Catalyzes the addition and rep[...]ducing inorganic pyrophosphate|p__Proteobacteria	4.94
COG0619: Cobalt transport protein	2.083
COG0619: Cobalt transport protein|p__Euryarchaeota	2.083
COG0621: Catalyzes the methylthiolation[...]g with uridine (By similarity)	9.524
COG0621: Catalyzes the methylthiolation[...]g with uridine (By similarity)|p__Euryarchaeota	1.976
COG0621: Catalyzes the methylthiolation[...]g with uridine (By similarity)|p__Firmicutes	1.351
COG0621: Catalyzes the methylthiolation[...]g with uridine (By similarity)|p__Proteobacteria	6.196
COG0624: succinyl-diaminopimelate desuccinylase activity	10.331
COG0624: succinyl-diaminopimelate desuccinylase activity|p__Proteobacteria	9.095
COG0624: succinyl-diaminopimelate desuccinylase activity|unclassified	1.236
COG0626: cystathionine	4.551
COG0626: cystathionine|p__Proteobacteria	2.639
COG0626: cystathionine|unclassified	1.912
COG0628: Membrane	45.932
COG0628: Membrane|p__Proteobacteria	42.553
COG0628: Membrane|unclassified	3.378
COG0629: single-stranded DNA-binding protein	10.288
COG0629: single-stranded DNA-binding protein|p__Proteobacteria	10.288
COG0630: type II secretion system protein	3.197
COG0630: type II secretion system protein|p__Euryarchaeota	3.197
COG0634: hypoxanthine phosphoribosyltransferase	15.586
COG0634: hypoxanthine phosphoribosyltransferase|p__Proteobacteria	15.586
COG0635: Coproporphyrinogen III oxidase	3.037
COG0635: Coproporphyrinogen III oxidase|p__Proteobacteria	3.037
COG0637: HAD-superfamily hydrolase subfamily IA variant 3	3.021
COG0637: HAD-superfamily hydrolase subfamily IA variant 3|unclassified	3.021
COG0639: serine threonine-protein phosphatase	6.849
COG0639: serine threonine-protein phosphatase|unclassified	6.849
COG0642: Histidine kinase	47.037
COG0642: Histidine kinase|p__Euryarchaeota	30.655
COG0642: Histidine kinase|p__Proteobacteria	7.872
COG0642: Histidine kinase|unclassified	8.51
COG0643: CheA signal transduction histidine kinase	1.755
COG0643: CheA signal transduction histidine kinase|p__Euryarchaeota	1.755
COG0644: geranylgeranyl reductase	1.377
COG0644: geranylgeranyl reductase|unclassified	1.377
COG0646: homocysteine S-methyltransferase activity	1.309
COG0646: homocysteine S-methyltransferase activity|p__Proteobacteria	1.309
COG0649: NDH-1 shuttles electrons from [...]roton gradient (By similarity)	1.427
COG0649: NDH-1 shuttles electrons from [...]roton gradient (By similarity)|p__Proteobacteria	1.427
COG0651: Monovalent cation H antiporter subunit D	0.679
COG0651: Monovalent cation H antiporter subunit D|p__Proteobacteria	0.679
COG0652: peptidyl-prolyl cis-trans isomerase activity	4.505
COG0652: peptidyl-prolyl cis-trans isomerase activity|p__Proteobacteria	4.505
COG0654: oxidoreductase activity, actin[...]poration of one atom of oxygen	5.149
COG0654: oxidoreductase activity, actin[...]poration of one atom of oxygen|unclassified	5.149
COG0655: Nadph-dependent fmn reductase	14.286
COG0655: Nadph-dependent fmn reductase|p__Euryarchaeota	14.286
COG0659: sulfate transporter	4.467
COG0659: sulfate transporter|p__Proteobacteria	3.072
COG0659: sulfate transporter|unclassified	1.395
COG0661: Required, probably indirectly,[...]e biosynthesis (By similarity)	11.685
COG0661: Required, probably indirectly,[...]e biosynthesis (By similarity)|p__Proteobacteria	11.685
COG0662: Mannose-1-phosphate guanylyltr[...] Mannose-6-phosphate isomerase	4.635
COG0662: Mannose-1-phosphate guanylyltr[...] Mannose-6-phosphate isomerase|p__Proteobacteria	4.635
COG0665: Catalyzes the last two steps i[...] mnm(5)s(2)U34 (By similarity)	4.062
COG0665: Catalyzes the last two steps i[...] mnm(5)s(2)U34 (By similarity)|p__Proteobacteria	4.062
COG0667: Aldo keto reductase	3.36
COG0667: Aldo keto reductase|p__Firmicutes	3.36
COG0671: PHOsphatase	1.138
COG0671: PHOsphatase|p__Proteobacteria	1.138
COG0672: )-iron permease	2.062
COG0672: )-iron permease|unclassified	2.062
COG0673: oxidoreductase	4.267
COG0673: oxidoreductase|p__Firmicutes	1.466
COG0673: oxidoreductase|unclassified	2.801
COG0675: Transposase	1.294
COG0675: Transposase|p__Firmicutes	1.294
COG0676: Aldose 1epimerase	2.941
COG0676: Aldose 1epimerase|p__Proteobacteria	2.941
COG0683: (ABC) transporter	5.856
COG0683: (ABC) transporter|p__Euryarchaeota	1.815
COG0683: (ABC) transporter|p__Proteobacteria	2.092
COG0683: (ABC) transporter|unclassified	1.949
COG0687: polyamine binding	3.731
COG0687: polyamine binding|p__Proteobacteria	3.731
COG0688: Phosphatidylserine decarboxylase	9.434
COG0688: Phosphatidylserine decarboxylase|p__Proteobacteria	9.434
COG0689: Phosphorolytic exoribonuclease[...] as substrates (By similarity)	2.132
COG0689: Phosphorolytic exoribonuclease[...] as substrates (By similarity)|p__Proteobacteria	2.132
COG0693: PfpI family	30.752
COG0693: PfpI family|p__Proteobacteria	24.502
COG0693: PfpI family|unclassified	6.25
COG0696: Catalyzes the interconversion [...]osphoglycerate (By similarity)	3.3
COG0696: Catalyzes the interconversion [...]osphoglycerate (By similarity)|p__Proteobacteria	3.3
COG0697: membrane	7.183
COG0697: membrane|p__Proteobacteria	5.195
COG0697: membrane|unclassified	1.988
COG0701: Predicted permease	2.053
COG0701: Predicted permease|p__Proteobacteria	2.053
COG0702: epimerase dehydratase	13.821
COG0702: epimerase dehydratase|unclassified	13.821
COG0706: Required for the insertion and[...] as at least some lipoproteins	7.24
COG0706: Required for the insertion and[...] as at least some lipoproteins|p__Proteobacteria	6.368
COG0706: Required for the insertion and[...] as at least some lipoproteins|unclassified	0.873
COG0707: Cell wall formation. Catalyzes[...]termediate II) (By similarity)	2.193
COG0707: Cell wall formation. Catalyzes[...]termediate II) (By similarity)|p__Proteobacteria	2.193
COG0708: Exodeoxyribonuclease III	6.433
COG0708: Exodeoxyribonuclease III|p__Proteobacteria	6.433
COG0709: Synthesizes selenophosphate fr[...]lenide and ATP (By similarity)	1.689
COG0709: Synthesizes selenophosphate fr[...]lenide and ATP (By similarity)|unclassified	1.689
COG0713: NDH-1 shuttles electrons from [...]roton gradient (By similarity)	162.037
COG0713: NDH-1 shuttles electrons from [...]roton gradient (By similarity)|p__Proteobacteria	162.037
COG0714: ATPase activity	3.406
COG0714: ATPase activity|p__Proteobacteria	1.269
COG0714: ATPase activity|unclassified	2.137
COG0719: Fe-S assembly protein	3.008
COG0719: Fe-S assembly protein|p__Proteobacteria	3.008
COG0721: Allows the formation of correc[...]-Glu-tRNA(Gln) (By similarity)	57.143
COG0721: Allows the formation of correc[...]-Glu-tRNA(Gln) (By similarity)|p__Proteobacteria	57.143
COG0722: Stereospecific condensation of[...]osphate (DAHP) (By similarity)	3.623
COG0722: Stereospecific condensation of[...]osphate (DAHP) (By similarity)|p__Proteobacteria	3.623
COG0723: Component of the ubiquinol-cyt[...] ATP synthesis (By similarity)	27.204
COG0723: Component of the ubiquinol-cyt[...] ATP synthesis (By similarity)|p__Proteobacteria	27.204
COG0725: ABC transporter, periplasmic molybdate-binding protein	6.23
COG0725: ABC transporter, periplasmic molybdate-binding protein|p__Euryarchaeota	3.46
COG0725: ABC transporter, periplasmic molybdate-binding protein|unclassified	2.77
COG0726: 4-amino-4-deoxy-alpha-L-arabin[...]phosphate biosynthetic process	1.012
COG0726: 4-amino-4-deoxy-alpha-L-arabin[...]phosphate biosynthetic process|p__Proteobacteria	1.012
COG0729: Surface Antigen	1.036
COG0729: Surface Antigen|unclassified	1.036
COG0730: Membrane	2.016
COG0730: Membrane|p__Proteobacteria	2.016
COG0737: 5-Nucleotidase	1.779
COG0737: 5-Nucleotidase|unclassified	1.779
COG0739: peptidase'	4.847
COG0739: peptidase'|p__Firmicutes	4.847
COG0741: transglycosylase	4.778
COG0741: transglycosylase|p__Proteobacteria	0.99
COG0741: transglycosylase|unclassified	3.788
COG0742: Methyltransferase	6.211
COG0742: Methyltransferase|p__Firmicutes	6.211
COG0745: regulatoR	24.234
COG0745: regulatoR|p__Firmicutes	2.778
COG0745: regulatoR|p__Proteobacteria	7.121
COG0745: regulatoR|unclassified	14.335
COG0747: Extracellular solute-binding protein, family 5	15.197
COG0747: Extracellular solute-binding protein, family 5|p__Euryarchaeota	2.078
COG0747: Extracellular solute-binding protein, family 5|p__Proteobacteria	10.663
COG0747: Extracellular solute-binding protein, family 5|unclassified	2.456
COG0750: Membrane-associated zinc metalloprotease	1.399
COG0750: Membrane-associated zinc metalloprotease|p__Euryarchaeota	1.399
COG0751: Glycyl-tRNA synthetase beta subunit	1.221
COG0751: Glycyl-tRNA synthetase beta subunit|unclassified	1.221
COG0752: glycyl-tRNA synthetase, alpha subunit	2.358
COG0752: glycyl-tRNA synthetase, alpha subunit|p__Proteobacteria	2.358
COG0754: Glutathionylspermidine synthase	4.327
COG0754: Glutathionylspermidine synthase|unclassified	4.327
COG0755: cytochrome c	1.597
COG0755: cytochrome c|p__Firmicutes	1.597
COG0758: DNA protecting protein DprA	3.87
COG0758: DNA protecting protein DprA|p__Proteobacteria	1.406
COG0758: DNA protecting protein DprA|unclassified	2.463
COG0764: Involved in unsaturated fatty [...]droxyacyl-ACPs (By similarity)	55.309
COG0764: Involved in unsaturated fatty [...]droxyacyl-ACPs (By similarity)|p__Proteobacteria	55.309
COG0765: amino acid AbC transporter	5.291
COG0765: amino acid AbC transporter|p__Proteobacteria	5.291
COG0768: penicillin-binding protein	0.729
COG0768: penicillin-binding protein|p__Firmicutes	0.729
COG0770: UDP-N-acetylmuramoylalanyl-D-g[...]anyl-D-alanine ligase activity	0.927
COG0770: UDP-N-acetylmuramoylalanyl-D-g[...]anyl-D-alanine ligase activity|p__Proteobacteria	0.927
COG0771: Cell wall formation. Catalyzes[...]-alanine (UMA) (By similarity)	1.953
COG0771: Cell wall formation. Catalyzes[...]-alanine (UMA) (By similarity)|p__Proteobacteria	1.953
COG0772: Cell Division Protein	4.955
COG0772: Cell Division Protein|p__Proteobacteria	2.445
COG0772: Cell Division Protein|unclassified	2.51
COG0773: cell wall formation (By similarity)	4.297
COG0773: cell wall formation (By similarity)|p__Proteobacteria	1.071
COG0773: cell wall formation (By similarity)|unclassified	3.226
COG0774: involved in the biosynthesis o[...]ne of the cell (By similarity)	13.954
COG0774: involved in the biosynthesis o[...]ne of the cell (By similarity)|unclassified	13.954
COG0775: Catalyzes the irreversible cle[...], respectively (By similarity)	3.048
COG0775: Catalyzes the irreversible cle[...], respectively (By similarity)|p__Proteobacteria	3.048
COG0777: Component of the acetyl coenzy[...]m malonyl- CoA (By similarity)	1.789
COG0777: Component of the acetyl coenzy[...]m malonyl- CoA (By similarity)|unclassified	1.789
COG0778: nitroreductase	15.385
COG0778: nitroreductase|p__Proteobacteria	15.385
COG0779: Required for maturation of 30S[...]somal subunits (By similarity)	9.071
COG0779: Required for maturation of 30S[...]somal subunits (By similarity)|p__Proteobacteria	9.071
COG0782: Necessary for efficient RNA po[...] 3 nucleotides (By similarity)	5.376
COG0782: Necessary for efficient RNA po[...] 3 nucleotides (By similarity)|unclassified	5.376
COG0784: response regulator	3.343
COG0784: response regulator|p__Euryarchaeota	3.343
COG0787: Catalyzes the interconversion [...]er amino acids (By similarity)	1.46
COG0787: Catalyzes the interconversion [...]er amino acids (By similarity)|p__Firmicutes	1.46
COG0788: formyltetrahydrofolate deformylase	9.234
COG0788: formyltetrahydrofolate deformylase|unclassified	9.234
COG0789: Transcriptional regulator	9.248
COG0789: Transcriptional regulator|p__Proteobacteria	2.445
COG0789: Transcriptional regulator|unclassified	6.803
COG0790: Sel1 domain protein repeat-containing protein	8.477
COG0790: Sel1 domain protein repeat-containing protein|p__Proteobacteria	1.07
COG0790: Sel1 domain protein repeat-containing protein|unclassified	7.407
COG0791: NLP P60 protein	5.263
COG0791: NLP P60 protein|p__Proteobacteria	5.263
COG0796: Provides the (R)-glutamate req[...]l biosynthesis (By similarity)	4.566
COG0796: Provides the (R)-glutamate req[...]l biosynthesis (By similarity)|unclassified	4.566
COG0797: rare lipoprotein A	1.894
COG0797: rare lipoprotein A|unclassified	1.894
COG0800: Aldolase	2.793
COG0800: Aldolase|p__Proteobacteria	2.793
COG0806: An accessory protein needed du[...] 70S ribosomes (By similarity)	11.194
COG0806: An accessory protein needed du[...] 70S ribosomes (By similarity)|p__Proteobacteria	11.194
COG0807: Catalyzes the conversion of D-[...]ne 4-phosphate (By similarity)	3.497
COG0807: Catalyzes the conversion of D-[...]ne 4-phosphate (By similarity)|p__Proteobacteria	3.497
COG0811: MotA TolQ exbB proton channel	140.094
COG0811: MotA TolQ exbB proton channel|p__Proteobacteria	140.094
COG0812: cell wall formation (By similarity)	1.681
COG0812: cell wall formation (By similarity)|p__Proteobacteria	1.681
COG0814: amino acid transport	5.868
COG0814: amino acid transport|p__Proteobacteria	2.304
COG0814: amino acid transport|unclassified	3.564
COG0820: rRNA (adenine-C2-)-methyltransferase activity	10.926
COG0820: rRNA (adenine-C2-)-methyltransferase activity|p__Proteobacteria	10.926
COG0822: sUF system Fes assembly protein, NifU family	138.889
COG0822: sUF system Fes assembly protein, NifU family|p__Proteobacteria	138.889
COG0823: Involved in the TonB-independe[...]ke of proteins (By similarity)	31.049
COG0823: Involved in the TonB-independe[...]ke of proteins (By similarity)|p__Proteobacteria	31.049
COG0825: Component of the acetyl coenzy[...]rm malonyl-CoA (By similarity)	1.715
COG0825: Component of the acetyl coenzy[...]rm malonyl-CoA (By similarity)|p__Proteobacteria	1.715
COG0826: Peptidase U32	0.546
COG0826: Peptidase U32|p__Euryarchaeota	0.546
COG0833: permease	1.029
COG0833: permease|p__Firmicutes	1.029
COG0834: (ABC) transporter	49.002
COG0834: (ABC) transporter|p__Euryarchaeota	0.684
COG0834: (ABC) transporter|p__Proteobacteria	48.318
COG0835: chew protein	5.56
COG0835: chew protein|p__Euryarchaeota	0.582
COG0835: chew protein|p__Proteobacteria	4.978
COG0836: mannose-1-phosphate guanylyltransferase activity	4.635
COG0836: mannose-1-phosphate guanylyltransferase activity|p__Proteobacteria	4.635
COG0838: NDH-1 shuttles electrons from [...]nones in the respiratory chain	6.667
COG0838: NDH-1 shuttles electrons from [...]nones in the respiratory chain|p__Proteobacteria	6.667
COG0840: Methyl-accepting chemotaxis	26.28
COG0840: Methyl-accepting chemotaxis|p__Euryarchaeota	5.268
COG0840: Methyl-accepting chemotaxis|p__Proteobacteria	18.855
COG0840: Methyl-accepting chemotaxis|unclassified	2.157
COG0842: (ABC) transporter	3.843
COG0842: (ABC) transporter|p__Euryarchaeota	2.597
COG0842: (ABC) transporter|unclassified	1.245
COG0843: Cytochrome C oxidase subunit I	0.778
COG0843: Cytochrome C oxidase subunit I|p__Proteobacteria	0.778
COG0845: Efflux transporter rnd family, mfp subunit	8.845
COG0845: Efflux transporter rnd family, mfp subunit|p__Proteobacteria	8.845
COG0846: NAD-dependent protein deacetyl[...]ctive in their acetylated form	3.484
COG0846: NAD-dependent protein deacetyl[...]ctive in their acetylated form|p__Proteobacteria	3.484
COG0847: DNA polymerase iii	0.403
COG0847: DNA polymerase iii|p__Firmicutes	0.403
COG0849: This protein may be involved i[...] of the septum (By similarity)	19.472
COG0849: This protein may be involved i[...] of the septum (By similarity)|p__Proteobacteria	19.472
COG0850: Cell division inhibitor that b[...]polymerization (By similarity)	59.305
COG0850: Cell division inhibitor that b[...]polymerization (By similarity)|p__Firmicutes	18.518
COG0850: Cell division inhibitor that b[...]polymerization (By similarity)|p__Proteobacteria	40.786
COG0854: Catalyzes the complicated ring[...]anic phosphate (By similarity)	10.101
COG0854: Catalyzes the complicated ring[...]anic phosphate (By similarity)|unclassified	10.101
COG0855: Catalyzes the reversible trans[...]sphate (polyP) (By similarity)	2.797
COG0855: Catalyzes the reversible trans[...]sphate (polyP) (By similarity)|p__Euryarchaeota	2.797
COG0859: heptosyltransferase	1.786
COG0859: heptosyltransferase|unclassified	1.786
COG0860: n-acetylmuramoyl-l-alanine amidase	1.054
COG0860: n-acetylmuramoyl-l-alanine amidase|unclassified	1.054
COG0861: membrane protein terC	1.543
COG0861: membrane protein terC|p__Proteobacteria	1.543
COG0863: DNA methylase n-4 n-6 domain protein	1.34
COG0863: DNA methylase n-4 n-6 domain protein|p__Euryarchaeota	1.34
COG1001: adenine deaminase	0.711
COG1001: adenine deaminase|unclassified	0.711
COG1003: The glycine cleavage system ca[...]s pyridoxal phosphate cofactor	1.592
COG1003: The glycine cleavage system ca[...]s pyridoxal phosphate cofactor|p__Proteobacteria	1.592
COG1004: UDP-glucose 6-dehydrogenase	1.616
COG1004: UDP-glucose 6-dehydrogenase|p__Proteobacteria	1.616
COG1005: NDH-1 shuttles electrons from [...]ind ubiquinone (By similarity)	10.745
COG1005: NDH-1 shuttles electrons from [...]ind ubiquinone (By similarity)|unclassified	10.745
COG1007: NDH-1 shuttles electrons from [...]roton gradient (By similarity)	4.554
COG1007: NDH-1 shuttles electrons from [...]roton gradient (By similarity)|p__Proteobacteria	4.554
COG1008: subunit m	1.138
COG1008: subunit m|unclassified	1.138
COG1012: Dehydrogenase	51.732
COG1012: Dehydrogenase|p__Euryarchaeota	1.332
COG1012: Dehydrogenase|p__Firmicutes	3.221
COG1012: Dehydrogenase|p__Proteobacteria	36.316
COG1012: Dehydrogenase|unclassified	10.863
COG1015: Phosphotransfer between the C1[...]oms of pentose (By similarity)	1.332
COG1015: Phosphotransfer between the C1[...]oms of pentose (By similarity)|unclassified	1.332
COG1018: Is involved in NO detoxificati[...]osative stress (By similarity)	31.29
COG1018: Is involved in NO detoxificati[...]osative stress (By similarity)|p__Proteobacteria	10.71
COG1018: Is involved in NO detoxificati[...]osative stress (By similarity)|unclassified	20.58
COG1021: 2,3-dihydroxybenzoate-AMP ligase	0.893
COG1021: 2,3-dihydroxybenzoate-AMP ligase|unclassified	0.893
COG1027: Aspartate ammonia-lyase	1.186
COG1027: Aspartate ammonia-lyase|unclassified	1.186
COG1028: Dehydrogenase reductase	155.166
COG1028: Dehydrogenase reductase|p__Proteobacteria	4.049
COG1028: Dehydrogenase reductase|unclassified	151.118
COG1029: formylmethanofuran dehydrogenase subunit B	1.397
COG1029: formylmethanofuran dehydrogenase subunit B|p__Euryarchaeota	1.397
COG1032: radical SAM domain protein	0.538
COG1032: radical SAM domain protein|p__Proteobacteria	0.538
COG1033: RND superfamily	1.279
COG1033: RND superfamily|p__Euryarchaeota	1.279
COG1035: Coenzyme F420 hydrogenase	2.632
COG1035: Coenzyme F420 hydrogenase|p__Euryarchaeota	2.632
COG1042: CoA-binding domain protein	0.569
COG1042: CoA-binding domain protein|p__Euryarchaeota	0.569
COG1047: peptidylprolyl cistrans isomerase	10.989
COG1047: peptidylprolyl cistrans isomerase|p__Euryarchaeota	10.989
COG1048: aconitate hydratase	1.443
COG1048: aconitate hydratase|unclassified	1.443
COG1053: Succinate DeHydrogenase	0.681
COG1053: Succinate DeHydrogenase|unclassified	0.681
COG1054: UPF0176 protein	6.01
COG1054: UPF0176 protein|p__Proteobacteria	4.629
COG1054: UPF0176 protein|unclassified	1.381
COG1055: arsenical pump membrane protein	0.885
COG1055: arsenical pump membrane protein|p__Proteobacteria	0.885
COG1061: type iii restriction protein res subunit	0.795
COG1061: type iii restriction protein res subunit|unclassified	0.795
COG1062: alcohol dehydrogenase	147.275
COG1062: alcohol dehydrogenase|p__Proteobacteria	147.275
COG1063: Dehydrogenase	7.828
COG1063: Dehydrogenase|p__Proteobacteria	2.597
COG1063: Dehydrogenase|unclassified	5.231
COG1064: alcohol dehydrogenase	8.547
COG1064: alcohol dehydrogenase|p__Proteobacteria	8.547
COG1067: atp-dependent protease	0.757
COG1067: atp-dependent protease|p__Euryarchaeota	0.757
COG1069: ribulokinase	0.821
COG1069: ribulokinase|p__Proteobacteria	0.821
COG1070: Carbohydrate kinase	4.769
COG1070: Carbohydrate kinase|unclassified	4.769
COG1071: Dehydrogenase	1.742
COG1071: Dehydrogenase|p__Proteobacteria	1.742
COG1073: Hydrolase	5.852
COG1073: Hydrolase|p__Proteobacteria	3.521
COG1073: Hydrolase|unclassified	2.331
COG1076: protein oligomerization	11.765
COG1076: protein oligomerization|p__Proteobacteria	11.765
COG1077: Rod shape-determining protein, MreB	66.473
COG1077: Rod shape-determining protein, MreB|unclassified	66.473
COG1078: Metal Dependent Phosphohydrolase	1.61
COG1078: Metal Dependent Phosphohydrolase|p__Euryarchaeota	1.61
COG1079: ABC transporter (permease)	2.164
COG1079: ABC transporter (permease)|p__Firmicutes	2.164
COG1080: General (non sugar-specific) c[...] protein (HPr) (By similarity)	1.031
COG1080: General (non sugar-specific) c[...] protein (HPr) (By similarity)|unclassified	1.031
COG1083: cytidylyltransferase	7.874
COG1083: cytidylyltransferase|p__Proteobacteria	7.874
COG1088: dTDP-glucose 4-6-dehydratase	5.192
COG1088: dTDP-glucose 4-6-dehydratase|p__Proteobacteria	1.825
COG1088: dTDP-glucose 4-6-dehydratase|unclassified	3.367
COG1089: GDP-mannose 4,6-dehydratase	1.56
COG1089: GDP-mannose 4,6-dehydratase|p__Euryarchaeota	1.56
COG1090: Epimerase	1.721
COG1090: Epimerase|p__Firmicutes	1.721
COG1091: Dtdp-4-dehydrorhamnose reductase	2.532
COG1091: Dtdp-4-dehydrorhamnose reductase|p__Euryarchaeota	2.532
COG1099: TatD-related deoxyribonuclease	11.111
COG1099: TatD-related deoxyribonuclease|p__Proteobacteria	11.111
COG1100: GTP-binding Protein	3.125
COG1100: GTP-binding Protein|p__Euryarchaeota	3.125
COG1103: Converts O-phospho-L-seryl-tRN[...]Cys-tRNA(Cys)) (By similarity)	5.495
COG1103: Converts O-phospho-L-seryl-tRN[...]Cys-tRNA(Cys)) (By similarity)|p__Euryarchaeota	5.495
COG1104: cysteine desulfurase	14.43
COG1104: cysteine desulfurase|p__Proteobacteria	14.43
COG1106: Abortive infection protein	1.431
COG1106: Abortive infection protein|p__Euryarchaeota	1.431
COG1109: Catalyzes the conversion of gl[...]ne-1-phosphate (By similarity)	4.546
COG1109: Catalyzes the conversion of gl[...]ne-1-phosphate (By similarity)|p__Euryarchaeota	1.215
COG1109: Catalyzes the conversion of gl[...]ne-1-phosphate (By similarity)|p__Firmicutes	0.698
COG1109: Catalyzes the conversion of gl[...]ne-1-phosphate (By similarity)|p__Proteobacteria	1.218
COG1109: Catalyzes the conversion of gl[...]ne-1-phosphate (By similarity)|unclassified	1.414
COG1111: helicase	0.577
COG1111: helicase|p__Euryarchaeota	0.577
COG1112: Helicase	1.592
COG1112: Helicase|p__Euryarchaeota	0.53
COG1112: Helicase|p__Proteobacteria	1.062
COG1113: amino acid	13.813
COG1113: amino acid|p__Firmicutes	0.943
COG1113: amino acid|p__Proteobacteria	10.463
COG1113: amino acid|unclassified	2.407
COG1115: amino acid carrier protein	1.114
COG1115: amino acid carrier protein|unclassified	1.114
COG1116: (ABC) transporter	20.833
COG1116: (ABC) transporter|p__Proteobacteria	20.833
COG1117: Part of the ABC transporter co[...]ansport system (By similarity)	3.968
COG1117: Part of the ABC transporter co[...]ansport system (By similarity)|unclassified	3.968
COG1118: (ABC) transporter	3.993
COG1118: (ABC) transporter|p__Proteobacteria	3.993
COG1121: (ABC) transporter	125
COG1121: (ABC) transporter|p__Proteobacteria	125
COG1122: ATPase activity	3.472
COG1122: ATPase activity|p__Firmicutes	3.472
COG1123: (ABC) transporter	2.727
COG1123: (ABC) transporter|p__Proteobacteria	2.001
COG1123: (ABC) transporter|unclassified	0.726
COG1125: (ABC) transporter	1.515
COG1125: (ABC) transporter|p__Firmicutes	1.515
COG1126: ABC transporter, (ATP-binding protein)	81.105
COG1126: ABC transporter, (ATP-binding protein)|p__Proteobacteria	81.105
COG1127: lipid transport	2.16
COG1127: lipid transport|unclassified	2.16
COG1129: (ABC) transporter	10.768
COG1129: (ABC) transporter|p__Firmicutes	1.152
COG1129: (ABC) transporter|p__Proteobacteria	8.394
COG1129: (ABC) transporter|unclassified	1.222
COG1131: (ABC) transporter	40.631
COG1131: (ABC) transporter|p__Euryarchaeota	24.866
COG1131: (ABC) transporter|p__Firmicutes	6.993
COG1131: (ABC) transporter|p__Proteobacteria	8.772
COG1132: (ABC) transporter	6.558
COG1132: (ABC) transporter|p__Euryarchaeota	3.251
COG1132: (ABC) transporter|p__Firmicutes	0.859
COG1132: (ABC) transporter|p__Proteobacteria	0.786
COG1132: (ABC) transporter|unclassified	1.662
COG1134: (ABC) transporter	0.739
COG1134: (ABC) transporter|p__Proteobacteria	0.739
COG1138: cytochrome c-type biogenesis protein	0.857
COG1138: cytochrome c-type biogenesis protein|unclassified	0.857
COG1140: nitrate reductase beta subunit	0.831
COG1140: nitrate reductase beta subunit|unclassified	0.831
COG1143: NDH-1 shuttles electrons from [...]roton gradient (By similarity)	32.981
COG1143: NDH-1 shuttles electrons from [...]roton gradient (By similarity)|p__Proteobacteria	24.578
COG1143: NDH-1 shuttles electrons from [...]roton gradient (By similarity)|unclassified	8.403
COG1145: 4Fe-4S ferredoxin, iron-sulfur binding	2.632
COG1145: 4Fe-4S ferredoxin, iron-sulfur binding|p__Euryarchaeota	2.632
COG1148: CoB--CoM heterodisulfide reductase activity	1.364
COG1148: CoB--CoM heterodisulfide reductase activity|p__Euryarchaeota	1.364
COG1151: Catalyzes the reduction of hyd[...]H(3) and H(2)O (By similarity)	0.734
COG1151: Catalyzes the reduction of hyd[...]H(3) and H(2)O (By similarity)|p__Euryarchaeota	0.734
COG1152: Part of a complex that catalyz[...]wth from CO(2) (By similarity)	0.564
COG1152: Part of a complex that catalyz[...]wth from CO(2) (By similarity)|p__Euryarchaeota	0.564
COG1154: Catalyzes the acyloin condensa[...]hosphate (DXP) (By similarity)	0.653
COG1154: Catalyzes the acyloin condensa[...]hosphate (DXP) (By similarity)|unclassified	0.653
COG1155: Produces ATP from ADP in the p[...]alytic subunit (By similarity)	2.77
COG1155: Produces ATP from ADP in the p[...]alytic subunit (By similarity)|p__Euryarchaeota	2.77
COG1156: Produces ATP from ADP in the p[...]latory subunit (By similarity)	1.227
COG1156: Produces ATP from ADP in the p[...]latory subunit (By similarity)|p__Euryarchaeota	1.227
COG1158: Facilitates transcription term[...]e DNA template (By similarity)	1.675
COG1158: Facilitates transcription term[...]e DNA template (By similarity)|unclassified	1.675
COG1159: An essential GTPase that binds[...]rgy metabolism (By similarity)	20.508
COG1159: An essential GTPase that binds[...]rgy metabolism (By similarity)|p__Firmicutes	2.538
COG1159: An essential GTPase that binds[...]rgy metabolism (By similarity)|p__Proteobacteria	17.97
COG1160: GTPase that plays an essential[...]ome biogenesis (By similarity)	10.41
COG1160: GTPase that plays an essential[...]ome biogenesis (By similarity)|p__Proteobacteria	10.41
COG1163: GTP-Binding protein	1.815
COG1163: GTP-Binding protein|p__Euryarchaeota	1.815
COG1164: Oligoendopeptidase f	0.806
COG1164: Oligoendopeptidase f|p__Firmicutes	0.806
COG1167: Transcriptional regulator, gntR family	9.862
COG1167: Transcriptional regulator, gntR family|p__Proteobacteria	9.862
COG1168: Aminotransferase	4.495
COG1168: Aminotransferase|p__Proteobacteria	4.495
COG1169: isochorismate synthase	5.916
COG1169: isochorismate synthase|p__Firmicutes	1.256
COG1169: isochorismate synthase|p__Proteobacteria	4.66
COG1171: Threonine dehydratase	5.058
COG1171: Threonine dehydratase|p__Proteobacteria	3.724
COG1171: Threonine dehydratase|unclassified	1.333
COG1172: (ABC) transporter	24.709
COG1172: (ABC) transporter|p__Firmicutes	2.41
COG1172: (ABC) transporter|p__Proteobacteria	2.342
COG1172: (ABC) transporter|unclassified	19.958
COG1173: Binding-protein-dependent tran[...]stems inner membrane component	214.706
COG1173: Binding-protein-dependent tran[...]stems inner membrane component|p__Proteobacteria	200
COG1173: Binding-protein-dependent tran[...]stems inner membrane component|unclassified	14.706
COG1174: (ABC) transporter	3.597
COG1174: (ABC) transporter|p__Proteobacteria	3.597
COG1176: transporter activity	2.32
COG1176: transporter activity|p__Firmicutes	2.32
COG1177: Binding-protein-dependent tran[...]stems inner membrane component	3.584
COG1177: Binding-protein-dependent tran[...]stems inner membrane component|p__Proteobacteria	3.584
COG1178: ABC transporter (permease)	0.792
COG1178: ABC transporter (permease)|p__Proteobacteria	0.792
COG1179: uba thif-type nad fad binding protein	4.651
COG1179: uba thif-type nad fad binding protein|unclassified	4.651
COG1181: cell wall formation (By similarity)	2.426
COG1181: cell wall formation (By similarity)|p__Proteobacteria	2.426
COG1182: Catalyzes the reductive cleava[...]r its activity (By similarity)	6.024
COG1182: Catalyzes the reductive cleava[...]r its activity (By similarity)|p__Firmicutes	6.024
COG1187: pseudouridine synthase activity	6.161
COG1187: pseudouridine synthase activity|p__Proteobacteria	6.161
COG1190: lysyl-trna synthetase	14.376
COG1190: lysyl-trna synthetase|p__Proteobacteria	14.376
COG1192: cobyrinic Acid a,c-diamide synthase	2.358
COG1192: cobyrinic Acid a,c-diamide synthase|p__Proteobacteria	2.358
COG1193: muts2 protein	0.528
COG1193: muts2 protein|p__Firmicutes	0.528
COG1194: a g-specific adenine glycosylase	19.805
COG1194: a g-specific adenine glycosylase|p__Proteobacteria	19.805
COG1195: it is required for DNA replica[...]ms to bind ATP (By similarity)	8.041
COG1195: it is required for DNA replica[...]ms to bind ATP (By similarity)|p__Proteobacteria	6.299
COG1195: it is required for DNA replica[...]ms to bind ATP (By similarity)|unclassified	1.742
COG1196: Required for chromosome conden[...]d partitioning (By similarity)	1.049
COG1196: Required for chromosome conden[...]d partitioning (By similarity)|p__Euryarchaeota	1.049
COG1198: Primosomal protein n'	0.521
COG1198: Primosomal protein n'|p__Proteobacteria	0.521
COG1199: helicase	4.558
COG1199: helicase|p__Euryarchaeota	2.703
COG1199: helicase|p__Firmicutes	0.403
COG1199: helicase|p__Proteobacteria	0.763
COG1199: helicase|unclassified	0.69
COG1204: helicase	1.212
COG1204: helicase|p__Euryarchaeota	1.212
COG1205: DEAD DEAH box helicase	1.055
COG1205: DEAD DEAH box helicase|p__Euryarchaeota	1.055
COG1207: Catalyzes the last two sequent[...]erminal domain (By similarity)	3.188
COG1207: Catalyzes the last two sequent[...]erminal domain (By similarity)|unclassified	3.188
COG1208: nucleotidyl transferase	3.081
COG1208: nucleotidyl transferase|p__Euryarchaeota	3.081
COG1210: utp--glucose-1-phosphate uridylyltransferase	11.131
COG1210: utp--glucose-1-phosphate uridylyltransferase|p__Proteobacteria	7.874
COG1210: utp--glucose-1-phosphate uridylyltransferase|unclassified	3.257
COG1211: Catalyzes the formation of 4-d[...]hosphate (MEP) (By similarity)	6.494
COG1211: Catalyzes the formation of 4-d[...]hosphate (MEP) (By similarity)|p__Proteobacteria	6.494
COG1215: Glycosyl transferase, family 2	2.401
COG1215: Glycosyl transferase, family 2|p__Firmicutes	1.277
COG1215: Glycosyl transferase, family 2|p__Proteobacteria	1.124
COG1217: gtp-binding protein typa	13.402
COG1217: gtp-binding protein typa|p__Proteobacteria	13.402
COG1219: ATP-dependent specificity comp[...]bsence of ClpP (By similarity)	4.637
COG1219: ATP-dependent specificity comp[...]bsence of ClpP (By similarity)|p__Proteobacteria	4.637
COG1220: this subunit has chaperone act[...]for hydrolysis (By similarity)	5.538
COG1220: this subunit has chaperone act[...]for hydrolysis (By similarity)|p__Proteobacteria	5.538
COG1226: PotAssium voltage-gated channel	2.667
COG1226: PotAssium voltage-gated channel|unclassified	2.667
COG1227: Manganese-dependent inorganic pyrophosphatase	1.704
COG1227: Manganese-dependent inorganic pyrophosphatase|p__Euryarchaeota	1.704
COG1229: formylmethanofuran dehydrogenase, subunit a	1.252
COG1229: formylmethanofuran dehydrogenase, subunit a|p__Euryarchaeota	1.252
COG1231: L-amino-acid oxidase activity	2.945
COG1231: L-amino-acid oxidase activity|p__Proteobacteria	2.945
COG1232: protoporphyrinogen oxidase	2.592
COG1232: protoporphyrinogen oxidase|p__Euryarchaeota	1.091
COG1232: protoporphyrinogen oxidase|p__Proteobacteria	1.502
COG1233: phytoene	0.865
COG1233: phytoene|p__Firmicutes	0.865
COG1241: dna replication licensing factor	0.629
COG1241: dna replication licensing factor|p__Euryarchaeota	0.629
COG1243: Histone acetyltransferase	1.014
COG1243: Histone acetyltransferase|p__Euryarchaeota	1.014
COG1249: dihydrolipoyl dehydrogenase	5.785
COG1249: dihydrolipoyl dehydrogenase|p__Firmicutes	2.14
COG1249: dihydrolipoyl dehydrogenase|unclassified	3.646
COG1250: Dehydrogenase	10.796
COG1250: Dehydrogenase|p__Proteobacteria	10.796
COG1251: nitrite reductase	2.786
COG1251: nitrite reductase|p__Proteobacteria	2.786
COG1252: Nadh dehydrogenase	7.205
COG1252: Nadh dehydrogenase|p__Firmicutes	2.5
COG1252: Nadh dehydrogenase|p__Proteobacteria	4.705
COG1253: CBS Domain protein	2.668
COG1253: CBS Domain protein|p__Proteobacteria	1.543
COG1253: CBS Domain protein|unclassified	1.125
COG1258: Responsible for synthesis of p[...] transfer RNAs (By similarity)	3.125
COG1258: Responsible for synthesis of p[...] transfer RNAs (By similarity)|p__Euryarchaeota	3.125
COG1263: PTS System	5.624
COG1263: PTS System|p__Firmicutes	0.847
COG1263: PTS System|unclassified	4.778
COG1264: pts system	3.76
COG1264: pts system|p__Firmicutes	0.847
COG1264: pts system|unclassified	2.913
COG1269: ATPase 116 kDa subunit	1.435
COG1269: ATPase 116 kDa subunit|p__Euryarchaeota	1.435
COG1271: (Ubiquinol oxidase) subunit I	0.996
COG1271: (Ubiquinol oxidase) subunit I|unclassified	0.996
COG1275: C4-dicarboxylate transporter malic acid transport protein	1.435
COG1275: C4-dicarboxylate transporter malic acid transport protein|unclassified	1.435
COG1278: Cold shock protein	90.909
COG1278: Cold shock protein|p__Proteobacteria	90.909
COG1280: Lysine exporter protein (Lyse ygga)	9.009
COG1280: Lysine exporter protein (Lyse ygga)|unclassified	9.009
COG1282: The transhydrogenation between[...]s the membrane (By similarity)	4.291
COG1282: The transhydrogenation between[...]s the membrane (By similarity)|p__Proteobacteria	2.947
COG1282: The transhydrogenation between[...]s the membrane (By similarity)|unclassified	1.344
COG1283: Na Pi-cotransporter	0.892
COG1283: Na Pi-cotransporter|unclassified	0.892
COG1287: oligosaccharyl transferase STT3 subunit	1.185
COG1287: oligosaccharyl transferase STT3 subunit|p__Euryarchaeota	1.185
COG1291: MotA TolQ exbB proton channel	2.95
COG1291: MotA TolQ exbB proton channel|p__Proteobacteria	2.95
COG1292: Transporter	0.8
COG1292: Transporter|p__Proteobacteria	0.8
COG1294: oxidoreductase activity, actin[...] as donors, oxygen as acceptor	1.949
COG1294: oxidoreductase activity, actin[...] as donors, oxygen as acceptor|p__Firmicutes	1.949
COG1295: ribonuclease BN	2.985
COG1295: ribonuclease BN|p__Firmicutes	2.985
COG1297: oligo-peptide transporter	1.522
COG1297: oligo-peptide transporter|p__Proteobacteria	1.522
COG1298: Flagellar biosynthesis protein flha	0.558
COG1298: Flagellar biosynthesis protein flha|unclassified	0.558
COG1301: sodium dicarboxylate symporter	3.212
COG1301: sodium dicarboxylate symporter|p__Firmicutes	1.087
COG1301: sodium dicarboxylate symporter|p__Proteobacteria	2.125
COG1304: Catalyzes the 1,3-allylic rear[...]sphate (DMAPP) (By similarity)	3.547
COG1304: Catalyzes the 1,3-allylic rear[...]sphate (DMAPP) (By similarity)|p__Proteobacteria	1.795
COG1304: Catalyzes the 1,3-allylic rear[...]sphate (DMAPP) (By similarity)|unclassified	1.751
COG1305: transglutaminase domain-containing protein	2.747
COG1305: transglutaminase domain-containing protein|p__Proteobacteria	2.747
COG1309: Transcriptional regulator	3.534
COG1309: Transcriptional regulator|p__Proteobacteria	3.534
COG1312: Catalyzes the dehydration of D-mannonate (By similarity)	4.505
COG1312: Catalyzes the dehydration of D-mannonate (By similarity)|p__Proteobacteria	4.505
COG1316: transcriptional	1.59
COG1316: transcriptional|p__Firmicutes	1.59
COG1319: Dehydrogenase	9.009
COG1319: Dehydrogenase|unclassified	9.009
COG1322: Dna recombination protein	1.048
COG1322: Dna recombination protein|unclassified	1.048
COG1344: Flagellin	6.99
COG1344: Flagellin|p__Proteobacteria	5.025
COG1344: Flagellin|unclassified	1.965
COG1345: flagellar hook-associated	3.407
COG1345: flagellar hook-associated|p__Proteobacteria	3.407
COG1349: transcriptional regulator DeoR family	7.192
COG1349: transcriptional regulator DeoR family|p__Proteobacteria	4.68
COG1349: transcriptional regulator DeoR family|unclassified	2.513
COG1355: UPF0103 protein	18.868
COG1355: UPF0103 protein|p__Euryarchaeota	18.868
COG1357: pathogenesis	1.815
COG1357: pathogenesis|unclassified	1.815
COG1360: Ompa motb domain protein	38.462
COG1360: Ompa motb domain protein|p__Proteobacteria	38.462
COG1362: M18 family aminopeptidase	1.427
COG1362: M18 family aminopeptidase|p__Proteobacteria	1.427
COG1363: Peptidase m42 family protein	2.079
COG1363: Peptidase m42 family protein|p__Firmicutes	2.079
COG1366: stage II sporulation protein	4.053
COG1366: stage II sporulation protein|p__Euryarchaeota	4.053
COG1368: Sulfatase	0.84
COG1368: Sulfatase|p__Firmicutes	0.84
COG1373: ATPase (AAA	2.998
COG1373: ATPase (AAA|p__Euryarchaeota	2.998
COG1398: desaturase	2.134
COG1398: desaturase|p__Proteobacteria	2.134
COG1399: nucleic acidbinding protein	49.519
COG1399: nucleic acidbinding protein|p__Proteobacteria	49.519
COG1404: peptidase (S8 and S53, subtilisin, kexin, sedolisin	6.279
COG1404: peptidase (S8 and S53, subtilisin, kexin, sedolisin|p__Euryarchaeota	4.237
COG1404: peptidase (S8 and S53, subtilisin, kexin, sedolisin|p__Firmicutes	1.143
COG1404: peptidase (S8 and S53, subtilisin, kexin, sedolisin|p__Proteobacteria	0.899
COG1409: Hydrolyzes cAMP to 5'-AMP. Pla[...]dent processes (By similarity)	14.706
COG1409: Hydrolyzes cAMP to 5'-AMP. Pla[...]dent processes (By similarity)|p__Proteobacteria	14.706
COG1414: Iclr family transcriptional regulator	9.122
COG1414: Iclr family transcriptional regulator|unclassified	9.122
COG1420: Negative regulator of class I [...] these operons (By similarity)	1.631
COG1420: Negative regulator of class I [...] these operons (By similarity)|p__Firmicutes	1.631
COG1429: cobaltochelatase, cobn subunit	0.317
COG1429: cobaltochelatase, cobn subunit|p__Euryarchaeota	0.317
COG1434: conserved protein	4.643
COG1434: conserved protein|p__Proteobacteria	4.643
COG1442: glycosyl transferase, family 8	3.745
COG1442: glycosyl transferase, family 8|p__Proteobacteria	3.745
COG1445: PTS System	1.019
COG1445: PTS System|unclassified	1.019
COG1446: asparaginase	2.717
COG1446: asparaginase|unclassified	2.717
COG1448: aminotransferase	7.728
COG1448: aminotransferase|p__Proteobacteria	7.728
COG1449: hydrolase family 57	1.292
COG1449: hydrolase family 57|p__Euryarchaeota	1.292
COG1452: involved in the assembly of LP[...]ope biogenesis (By similarity)	0.569
COG1452: involved in the assembly of LP[...]ope biogenesis (By similarity)|unclassified	0.569
COG1454: alcohol dehydrogenase	3.608
COG1454: alcohol dehydrogenase|p__Proteobacteria	1.068
COG1454: alcohol dehydrogenase|unclassified	2.54
COG1457: permease for cytosine purines, uracil, thiamine, allantoin	11.147
COG1457: permease for cytosine purines, uracil, thiamine, allantoin|p__Proteobacteria	8.022
COG1457: permease for cytosine purines, uracil, thiamine, allantoin|unclassified	3.125
COG1463: Mammalian cell entry related domain protein	41.667
COG1463: Mammalian cell entry related domain protein|p__Proteobacteria	41.667
COG1464: (Lipo)protein	4.26
COG1464: (Lipo)protein|p__Firmicutes	4.26
COG1469: Converts GTP to 7,8-dihydroneo[...]n triphosphate (By similarity)	3.745
COG1469: Converts GTP to 7,8-dihydroneo[...]n triphosphate (By similarity)|p__Proteobacteria	3.745
COG1472: hydrolase family 3	0.716
COG1472: hydrolase family 3|p__Firmicutes	0.716
COG1473: amidohydrolase	1.115
COG1473: amidohydrolase|p__Proteobacteria	1.115
COG1474: Involved in regulation of DNA replication (By similarity)	5.189
COG1474: Involved in regulation of DNA replication (By similarity)|p__Euryarchaeota	5.189
COG1479: conserved protein	1.364
COG1479: conserved protein|p__Euryarchaeota	1.364
COG1482: mannose-6-phosphate isomerase	2.387
COG1482: mannose-6-phosphate isomerase|p__Proteobacteria	2.387
COG1485: AFG1 family ATPase	1.34
COG1485: AFG1 family ATPase|p__Proteobacteria	1.34
COG1486: glycoside hydrolase family 4	1.381
COG1486: glycoside hydrolase family 4|unclassified	1.381
COG1488: Nicotinate phosphoribosyltransferase	53.839
COG1488: Nicotinate phosphoribosyltransferase|p__Proteobacteria	53.839
COG1492: catalyzes amidations at positi[...]each amidation (By similarity)	5.112
COG1492: catalyzes amidations at positi[...]each amidation (By similarity)|p__Euryarchaeota	1.222
COG1492: catalyzes amidations at positi[...]each amidation (By similarity)|p__Proteobacteria	3.89
COG1496: Multi-copper polyphenol oxidoreductase laccase	4.762
COG1496: Multi-copper polyphenol oxidoreductase laccase|p__Proteobacteria	4.762
COG1501: hydrolase, family 31	2.475
COG1501: hydrolase, family 31|p__Proteobacteria	2.475
COG1502: Catalyzes the reversible phosp[...]) and glycerol (By similarity)	6.556
COG1502: Catalyzes the reversible phosp[...]) and glycerol (By similarity)|p__Euryarchaeota	0.848
COG1502: Catalyzes the reversible phosp[...]) and glycerol (By similarity)|p__Firmicutes	3.066
COG1502: Catalyzes the reversible phosp[...]) and glycerol (By similarity)|p__Proteobacteria	2.642
COG1503: Peptide Chain Release Factor	1.357
COG1503: Peptide Chain Release Factor|p__Euryarchaeota	1.357
COG1508: Sigma factors are initiation f[...] then released (By similarity)	1.117
COG1508: Sigma factors are initiation f[...] then released (By similarity)|unclassified	1.117
COG1509: Lysine 2,3-aminomutase YodO family protein	13.889
COG1509: Lysine 2,3-aminomutase YodO family protein|unclassified	13.889
COG1512: of methanol dehydrogenase type	96.285
COG1512: of methanol dehydrogenase type|p__Firmicutes	5.376
COG1512: of methanol dehydrogenase type|p__Proteobacteria	90.909
COG1520: Part of the outer membrane pro[...]outer membrane (By similarity)	1.393
COG1520: Part of the outer membrane pro[...]outer membrane (By similarity)|unclassified	1.393
COG1521: Catalyzes the phosphorylation [...]A biosynthesis (By similarity)	4.274
COG1521: Catalyzes the phosphorylation [...]A biosynthesis (By similarity)|p__Proteobacteria	4.274
COG1523: Glycogen debranching enzyme	0.78
COG1523: Glycogen debranching enzyme|unclassified	0.78
COG1526: Necessary for formate dehydrogenase activity (By similarity)	4.998
COG1526: Necessary for formate dehydrogenase activity (By similarity)|p__Euryarchaeota	2.331
COG1526: Necessary for formate dehydrogenase activity (By similarity)|unclassified	2.667
COG1527: ATP synthase, subunit	1.504
COG1527: ATP synthase, subunit|p__Euryarchaeota	1.504
COG1529: Aldehyde oxidase and xanthine [...]ogenase, molybdopterin binding	1.807
COG1529: Aldehyde oxidase and xanthine [...]ogenase, molybdopterin binding|p__Proteobacteria	1.13
COG1529: Aldehyde oxidase and xanthine [...]ogenase, molybdopterin binding|unclassified	0.678
COG1530: ribonuclease	1.033
COG1530: ribonuclease|unclassified	1.033
COG1538: Membrane	9.089
COG1538: Membrane|p__Proteobacteria	9.089
COG1540: lamb ycsf family protein	2.212
COG1540: lamb ycsf family protein|p__Proteobacteria	2.212
COG1544: sigma 54 modulation protein ribosomal protein S30ea	125
COG1544: sigma 54 modulation protein ribosomal protein S30ea|p__Proteobacteria	125
COG1546: competence damage-inducible protein	5.587
COG1546: competence damage-inducible protein|p__Proteobacteria	5.587
COG1566: secretion protein HlyD family	1.337
COG1566: secretion protein HlyD family|unclassified	1.337
COG1570: Bidirectionally degrades singl[...]igonucleotides (By similarity)	3.625
COG1570: Bidirectionally degrades singl[...]igonucleotides (By similarity)|p__Proteobacteria	3.625
COG1571: ATP-dependent agmatine transfe[...]rom AUG to AUA (By similarity)	1.538
COG1571: ATP-dependent agmatine transfe[...]rom AUG to AUA (By similarity)|p__Euryarchaeota	1.538
COG1576: rRNA processing	189.922
COG1576: rRNA processing|p__Proteobacteria	189.922
COG1584: gpr1 fun34 YaaH family protein	5.051
COG1584: gpr1 fun34 YaaH family protein|unclassified	5.051
COG1593: trap dicarboxylate transporter dctm subunit	1.267
COG1593: trap dicarboxylate transporter dctm subunit|unclassified	1.267
COG1596: polysaccharide transmembrane transporter activity	4.386
COG1596: polysaccharide transmembrane transporter activity|unclassified	4.386
COG1597: diacylglycerol kinase	2.625
COG1597: diacylglycerol kinase|p__Proteobacteria	2.625
COG1599: DNA replication	0.991
COG1599: DNA replication|p__Euryarchaeota	0.991
COG1609: Transcriptional regulator	16.354
COG1609: Transcriptional regulator|p__Proteobacteria	12.42
COG1609: Transcriptional regulator|unclassified	3.933
COG1613: Sulfate ABC transporter periplasmic sulfate-binding protein	2.309
COG1613: Sulfate ABC transporter periplasmic sulfate-binding protein|unclassified	2.309
COG1620: L-Lactate permease	1.855
COG1620: L-Lactate permease|unclassified	1.855
COG1621: Hydrolase	4.441
COG1621: Hydrolase|p__Proteobacteria	4.441
COG1622: Subunits I and II form the fun[...]e a3 and Cu(B) (By similarity)	41.13
COG1622: Subunits I and II form the fun[...]e a3 and Cu(B) (By similarity)|p__Proteobacteria	41.13
COG1625: oxidoreductase	1.493
COG1625: oxidoreductase|p__Euryarchaeota	1.493
COG1626: trehalase	1.477
COG1626: trehalase|unclassified	1.477
COG1647: carboxylesterase (ec 3.1.1.1)	2.283
COG1647: carboxylesterase (ec 3.1.1.1)|p__Firmicutes	2.283
COG1653: transporter activity	1.285
COG1653: transporter activity|p__Proteobacteria	1.285
COG1660: Displays ATPase and GTPase activities (By similarity)	18.182
COG1660: Displays ATPase and GTPase activities (By similarity)|unclassified	18.182
COG1663: Transfers the gamma-phosphate [...]te (lipid IVA) (By similarity)	2.242
COG1663: Transfers the gamma-phosphate [...]te (lipid IVA) (By similarity)|p__Proteobacteria	2.242
COG1668: (ABC) transporter	3.834
COG1668: (ABC) transporter|p__Euryarchaeota	3.834
COG1670: -acetyltransferase	3.968
COG1670: -acetyltransferase|unclassified	3.968
COG1672: Archaeal ATPase	3.39
COG1672: Archaeal ATPase|p__Euryarchaeota	3.39
COG1674: cell division protein FtsK	1.709
COG1674: cell division protein FtsK|p__Proteobacteria	1.709
COG1677: flagellar hook-basal body complex protein fliE	25.641
COG1677: flagellar hook-basal body complex protein fliE|p__Proteobacteria	25.641
COG1680: Beta-lactamase	3.89
COG1680: Beta-lactamase|p__Proteobacteria	1.312
COG1680: Beta-lactamase|unclassified	2.577
COG1686: Carboxypeptidase	3.175
COG1686: Carboxypeptidase|p__Firmicutes	1.439
COG1686: Carboxypeptidase|unclassified	1.736
COG1690: Catalytic subunit of the tRNA-[...]ard other RNAs (By similarity)	2.73
COG1690: Catalytic subunit of the tRNA-[...]ard other RNAs (By similarity)|p__Proteobacteria	2.73
COG1694: MazG family	18.518
COG1694: MazG family|p__Proteobacteria	18.518
COG1704: LemA family	4.717
COG1704: LemA family|p__Proteobacteria	4.717
COG1706: Assembles around the rod to fo[...]uring rotation (By similarity)	1.988
COG1706: Assembles around the rod to fo[...]uring rotation (By similarity)|p__Proteobacteria	1.988
COG1718: serine threonine-protein kinase	5.782
COG1718: serine threonine-protein kinase|p__Proteobacteria	5.782
COG1720: family UPF0066	2.674
COG1720: family UPF0066|unclassified	2.674
COG1732: (ABC) transporter	4.168
COG1732: (ABC) transporter|p__Proteobacteria	2.053
COG1732: (ABC) transporter|unclassified	2.114
COG1736: diphthamide biosynthesis protein	1.733
COG1736: diphthamide biosynthesis protein|p__Euryarchaeota	1.733
COG1740: small subunit	2.114
COG1740: small subunit|p__Proteobacteria	2.114
COG1741: pirin domain protein	2.398
COG1741: pirin domain protein|p__Proteobacteria	2.398
COG1744: basic membrane	1.443
COG1744: basic membrane|p__Firmicutes	1.443
COG1748: saccharopine dehydrogenase	6.949
COG1748: saccharopine dehydrogenase|p__Proteobacteria	6.949
COG1752: K07001 NTE family protein	1.565
COG1752: K07001 NTE family protein|p__Proteobacteria	1.565
COG1760: L-serine dehydratase	6.895
COG1760: L-serine dehydratase|p__Firmicutes	3.759
COG1760: L-serine dehydratase|p__Proteobacteria	3.135
COG1762: PTS System	0.737
COG1762: PTS System|p__Proteobacteria	0.737
COG1766: The M ring may be actively inv[...]y transduction (By similarity)	1.321
COG1766: The M ring may be actively inv[...]y transduction (By similarity)|unclassified	1.321
COG1767: triphosphoribosyl-dephospho-CoA synthase	2.681
COG1767: triphosphoribosyl-dephospho-CoA synthase|unclassified	2.681
COG1773: rubredoxin	1.031
COG1773: rubredoxin|unclassified	1.031
COG1782: beta-lactamase domain protein	2.075
COG1782: beta-lactamase domain protein|p__Euryarchaeota	2.075
COG1788: Key enzyme for ketone body cat[...] and substrate (By similarity)	2.786
COG1788: Key enzyme for ketone body cat[...] and substrate (By similarity)|p__Proteobacteria	2.786
COG1792: regulation of cell shape	1.866
COG1792: regulation of cell shape|unclassified	1.866
COG1793: DNA ligase	0.934
COG1793: DNA ligase|p__Proteobacteria	0.934
COG1797: Responsible for the amidation [...]each amidation (By similarity)	2.903
COG1797: Responsible for the amidation [...]each amidation (By similarity)|p__Euryarchaeota	1.887
COG1797: Responsible for the amidation [...]each amidation (By similarity)|p__Proteobacteria	1.016
COG1801: conserved protein	5.917
COG1801: conserved protein|p__Proteobacteria	5.917
COG1807: glycosyl transferase, family 39	0.752
COG1807: glycosyl transferase, family 39|unclassified	0.752
COG1811: Membrane	15.385
COG1811: Membrane|unclassified	15.385
COG1816: adenosine deaminase	13.672
COG1816: adenosine deaminase|unclassified	13.672
COG1820: GlcNAc 6-P deacetylase	2.119
COG1820: GlcNAc 6-P deacetylase|unclassified	2.119
COG1823: sodium dicarboxylate symporter	1.52
COG1823: sodium dicarboxylate symporter|unclassified	1.52
COG1835: Acyltransferase	1.387
COG1835: Acyltransferase|p__Proteobacteria	1.387
COG1840: extracellular solute-binding protein, family 1	2.674
COG1840: extracellular solute-binding protein, family 1|p__Proteobacteria	2.674
COG1842: Phage shock protein A	2.857
COG1842: Phage shock protein A|unclassified	2.857
COG1845: Cytochrome C Oxidase, Subunit III	5.123
COG1845: Cytochrome C Oxidase, Subunit III|p__Proteobacteria	5.123
COG1866: Phosphoenolpyruvate Carboxylase	6.941
COG1866: Phosphoenolpyruvate Carboxylase|unclassified	6.941
COG1868: FliM is one of three proteins [...]ellar rotation (By similarity)	2.841
COG1868: FliM is one of three proteins [...]ellar rotation (By similarity)|p__Proteobacteria	2.841
COG1874: beta-galactosidase	0.923
COG1874: beta-galactosidase|p__Firmicutes	0.923
COG1875: Phoh family	0.981
COG1875: Phoh family|p__Firmicutes	0.981
COG1879: Periplasmic binding protein LacI transcriptional regulator	9.208
COG1879: Periplasmic binding protein LacI transcriptional regulator|p__Proteobacteria	1.89
COG1879: Periplasmic binding protein LacI transcriptional regulator|unclassified	7.318
COG1887: CDP-glycerol poly(glycerophosp[...]ate) glycerophosphotransferase	1.577
COG1887: CDP-glycerol poly(glycerophosp[...]ate) glycerophosphotransferase|p__Firmicutes	1.577
COG1893: Catalyzes the NADPH-dependent [...]o pantoic acid (By similarity)	1.789
COG1893: Catalyzes the NADPH-dependent [...]o pantoic acid (By similarity)|p__Proteobacteria	1.789
COG1894: Nadh dehydrogenase	2.105
COG1894: Nadh dehydrogenase|unclassified	2.105
COG1897: Homoserine O-transsuccinylase	13.699
COG1897: Homoserine O-transsuccinylase|unclassified	13.699
COG1899: deoxyhypusine synthase	12.215
COG1899: deoxyhypusine synthase|p__Proteobacteria	12.215
COG1902: NADH flavin oxidoreductase, NADH oxidase	26.382
COG1902: NADH flavin oxidoreductase, NADH oxidase|p__Proteobacteria	24.488
COG1902: NADH flavin oxidoreductase, NADH oxidase|unclassified	1.894
COG1904: Uronic isomerase	0.92
COG1904: Uronic isomerase|unclassified	0.92
COG1925: phosphocarrier protein (HPr)	4.296
COG1925: phosphocarrier protein (HPr)|unclassified	4.296
COG1929: Glycerate kinase	4.641
COG1929: Glycerate kinase|p__Proteobacteria	4.641
COG1940: ROK family	3.095
COG1940: ROK family|p__Proteobacteria	3.095
COG1948: Excision repair cross-compleme[...]iency, complementation group 4	0.577
COG1948: Excision repair cross-compleme[...]iency, complementation group 4|p__Euryarchaeota	0.577
COG1949: 3'-to-5' exoribonuclease speci[...]ibonucleotides (By similarity)	18.951
COG1949: 3'-to-5' exoribonuclease speci[...]ibonucleotides (By similarity)|p__Proteobacteria	18.951
COG1953: cytosine purines, uracil, thiamine, allantoin permease	3.308
COG1953: cytosine purines, uracil, thiamine, allantoin permease|p__Proteobacteria	3.308
COG1957: nucleoside hydrolase	2.222
COG1957: nucleoside hydrolase|p__Proteobacteria	2.222
COG1959: Transcriptional regulator, BadM Rrf2 family	41.523
COG1959: Transcriptional regulator, BadM Rrf2 family|p__Proteobacteria	41.523
COG1960: acyl-CoA dehydrogenase	20.126
COG1960: acyl-CoA dehydrogenase|p__Firmicutes	0.857
COG1960: acyl-CoA dehydrogenase|p__Proteobacteria	19.269
COG1964: radical SAM domain protein	24.39
COG1964: radical SAM domain protein|p__Euryarchaeota	24.39
COG1968: Catalyzes the dephosphorylatio[...] to bacitracin (By similarity)	2.268
COG1968: Catalyzes the dephosphorylatio[...] to bacitracin (By similarity)|p__Firmicutes	2.268
COG1972: )-nucleoside	2.464
COG1972: )-nucleoside|unclassified	2.464
COG1973: AIR synthase related protein	1.016
COG1973: AIR synthase related protein|p__Euryarchaeota	1.016
COG1975: xanthine dehydrogenase	4.556
COG1975: xanthine dehydrogenase|p__Proteobacteria	1.107
COG1975: xanthine dehydrogenase|unclassified	3.448
COG1979: alcohol dehydrogenase	2.433
COG1979: alcohol dehydrogenase|p__Proteobacteria	2.433
COG1982: decarboxylase	0.998
COG1982: decarboxylase|p__Firmicutes	0.998
COG1989: Cleaves type-4 fimbrial leader[...]y Phe) residue (By similarity)	7.667
COG1989: Cleaves type-4 fimbrial leader[...]y Phe) residue (By similarity)|p__Proteobacteria	4.07
COG1989: Cleaves type-4 fimbrial leader[...]y Phe) residue (By similarity)|unclassified	3.597
COG2001: Cell division protein mraZ	18.018
COG2001: Cell division protein mraZ|p__Proteobacteria	18.018
COG2003: DNA repair protein (RadC	3.236
COG2003: DNA repair protein (RadC|p__Proteobacteria	3.236
COG2008: Aldolase	3.173
COG2008: Aldolase|p__Firmicutes	1.484
COG2008: Aldolase|p__Proteobacteria	1.689
COG2011: ABC transporter (permease)	4.149
COG2011: ABC transporter (permease)|p__Firmicutes	4.149
COG2017: converts alpha-aldose to the b[...]se and lactose (By similarity)	9.727
COG2017: converts alpha-aldose to the b[...]se and lactose (By similarity)|p__Proteobacteria	6.91
COG2017: converts alpha-aldose to the b[...]se and lactose (By similarity)|unclassified	2.817
COG2021: homoserine O-acetyltransferase	27.888
COG2021: homoserine O-acetyltransferase|p__Proteobacteria	27.888
COG2025: Electron transfer flavoprotein	9.382
COG2025: Electron transfer flavoprotein|p__Proteobacteria	1.445
COG2025: Electron transfer flavoprotein|unclassified	7.937
COG2027: D-alanyl-D-alanine carboxypeptidase	3.738
COG2027: D-alanyl-D-alanine carboxypeptidase|p__Proteobacteria	1.968
COG2027: D-alanyl-D-alanine carboxypeptidase|unclassified	1.77
COG2030: maoc domain protein dehydratase	8.696
COG2030: maoc domain protein dehydratase|p__Proteobacteria	8.696
COG2040: Homocysteine s-methyltransferase	13.333
COG2040: Homocysteine s-methyltransferase|p__Proteobacteria	13.333
COG2041: The exact function is not know[...]ulfite oxidase (By similarity)	2.045
COG2041: The exact function is not know[...]ulfite oxidase (By similarity)|p__Proteobacteria	2.045
COG2055: malate L-lactate dehydrogenase	55.556
COG2055: malate L-lactate dehydrogenase|unclassified	55.556
COG2056: Na H antiporter	7.123
COG2056: Na H antiporter|p__Proteobacteria	7.123
COG2059: Chromate	1.672
COG2059: Chromate|p__Proteobacteria	1.672
COG2060: One of the components of the h[...]potassium ions (By similarity)	3.504
COG2060: One of the components of the h[...]potassium ions (By similarity)|p__Firmicutes	0.873
COG2060: One of the components of the h[...]potassium ions (By similarity)|p__Proteobacteria	2.631
COG2063: Assembles around the rod to fo[...]uring rotation (By similarity)	58.824
COG2063: Assembles around the rod to fo[...]uring rotation (By similarity)|p__Proteobacteria	58.824
COG2064: type ii secretion system	2.529
COG2064: type ii secretion system|p__Euryarchaeota	2.529
COG2067: lipid transport	5.187
COG2067: lipid transport|p__Proteobacteria	5.187
COG2072: Monooxygenase	2.898
COG2072: Monooxygenase|p__Proteobacteria	2.898
COG2079: MMGE PRPD family protein	1.193
COG2079: MMGE PRPD family protein|unclassified	1.193
COG2081: hi0933 family	5.043
COG2081: hi0933 family|p__Proteobacteria	2.474
COG2081: hi0933 family|unclassified	2.569
COG2086: Electron transfer flavoprotein	2.179
COG2086: Electron transfer flavoprotein|p__Proteobacteria	2.179
COG2089: synthase	1.357
COG2089: synthase|p__Proteobacteria	1.357
COG2115: Xylose isomerase	5.831
COG2115: Xylose isomerase|p__Proteobacteria	2.691
COG2115: Xylose isomerase|unclassified	3.14
COG2127: protein catabolic process	26.239
COG2127: protein catabolic process|p__Proteobacteria	26.239
COG2133: Dehydrogenase	3.865
COG2133: Dehydrogenase|p__Proteobacteria	3.865
COG2141: Monooxygenase	3.033
COG2141: Monooxygenase|p__Proteobacteria	3.033
COG2159: amidohydrolase 2	3.135
COG2159: amidohydrolase 2|p__Proteobacteria	3.135
COG2173: zinc D-Ala-D-Ala carboxypeptidase activity	4.545
COG2173: zinc D-Ala-D-Ala carboxypeptidase activity|unclassified	4.545
COG2177: Part of the ABC transporter FtsEX involved in	1.418
COG2177: Part of the ABC transporter FtsEX involved in|p__Proteobacteria	1.418
COG2186: GntR family transcriptional regulator	5.833
COG2186: GntR family transcriptional regulator|p__Proteobacteria	5.833
COG2188: GntR family transcriptional regulator	5.685
COG2188: GntR family transcriptional regulator|p__Proteobacteria	3.04
COG2188: GntR family transcriptional regulator|unclassified	2.646
COG2192: K00612 carbamoyltransferase EC 2.1.3	0.737
COG2192: K00612 carbamoyltransferase EC 2.1.3|p__Proteobacteria	0.737
COG2194: sulfuric ester hydrolase activity	3.562
COG2194: sulfuric ester hydrolase activity|unclassified	3.562
COG2195: Cleaves the N-terminal amino a[...]of tripeptides (By similarity)	2.79
COG2195: Cleaves the N-terminal amino a[...]of tripeptides (By similarity)|p__Proteobacteria	2.79
COG2197: Two component transcriptional regulator, LuxR family	20.215
COG2197: Two component transcriptional regulator, LuxR family|p__Euryarchaeota	2.018
COG2197: Two component transcriptional regulator, LuxR family|unclassified	18.197
COG2199: Diguanylate cyclase	16.364
COG2199: Diguanylate cyclase|p__Firmicutes	0.733
COG2199: Diguanylate cyclase|p__Proteobacteria	3.582
COG2199: Diguanylate cyclase|unclassified	12.05
COG2200: Diguanylate cyclase phosphodiesterase	3.119
COG2200: Diguanylate cyclase phosphodiesterase|unclassified	3.119
COG2201: protein-glutamate methylesterase activity	3.322
COG2201: protein-glutamate methylesterase activity|p__Proteobacteria	1.919
COG2201: protein-glutamate methylesterase activity|unclassified	1.403
COG2202: Histidine kinase	24.763
COG2202: Histidine kinase|p__Euryarchaeota	22.994
COG2202: Histidine kinase|p__Proteobacteria	1.77
COG2204: two component, sigma54 specifi[...]iptional regulator, Fis family	12.988
COG2204: two component, sigma54 specifi[...]iptional regulator, Fis family|p__Proteobacteria	10.741
COG2204: two component, sigma54 specifi[...]iptional regulator, Fis family|unclassified	2.247
COG2205: Histidine kinase	0.51
COG2205: Histidine kinase|p__Proteobacteria	0.51
COG2207: Transcriptional Regulator AraC Family	42.854
COG2207: Transcriptional Regulator AraC Family|unclassified	42.854
COG2208: protein serine threonine phosphatase	5.549
COG2208: protein serine threonine phosphatase|p__Euryarchaeota	5.549
COG2209: NQR complex catalyzes the redu[...]e to ubiquinol (By similarity)	7.143
COG2209: NQR complex catalyzes the redu[...]e to ubiquinol (By similarity)|p__Proteobacteria	7.143
COG2211: symporter activity	2.558
COG2211: symporter activity|unclassified	2.558
COG2216: One of the components of the h[...]potassium ions (By similarity)	0.72
COG2216: One of the components of the h[...]potassium ions (By similarity)|p__Proteobacteria	0.72
COG2217: p-type ATPase	1.95
COG2217: p-type ATPase|p__Euryarchaeota	0.755
COG2217: p-type ATPase|p__Firmicutes	1.194
COG2218: formylmethanofuran dehydrogenase, subunit C	2.674
COG2218: formylmethanofuran dehydrogenase, subunit C|p__Euryarchaeota	2.674
COG2220: Hydrolase	2.66
COG2220: Hydrolase|p__Firmicutes	2.66
COG2222: carbohydrate binding	2.457
COG2222: carbohydrate binding|unclassified	2.457
COG2224: Isocitrate lyase	1.805
COG2224: Isocitrate lyase|unclassified	1.805
COG2225: malate synthase	0.805
COG2225: malate synthase|unclassified	0.805
COG2226: Methyltransferase required for[...] (DMKH2) to menaquinone (MKH2)	23.744
COG2226: Methyltransferase required for[...] (DMKH2) to menaquinone (MKH2)|p__Euryarchaeota	3.953
COG2226: Methyltransferase required for[...] (DMKH2) to menaquinone (MKH2)|unclassified	19.791
COG2233: permease	8.647
COG2233: permease|p__Firmicutes	1.529
COG2233: permease|p__Proteobacteria	7.118
COG2243: Precorrin-2 c20-methyltransferase	2.77
COG2243: Precorrin-2 c20-methyltransferase|p__Proteobacteria	2.77
COG2249: (NAD(P)H dehydrogenase) (Quinone)	5.208
COG2249: (NAD(P)H dehydrogenase) (Quinone)|unclassified	5.208
COG2252: Xanthine uracil vitamin C permease	1.203
COG2252: Xanthine uracil vitamin C permease|unclassified	1.203
COG2255: The RuvA-RuvB complex in the p[...]nd reannealing (By similarity)	1.37
COG2255: The RuvA-RuvB complex in the p[...]nd reannealing (By similarity)|p__Proteobacteria	1.37
COG2262: GTPase that associates with th[...]ome biogenesis (By similarity)	1.164
COG2262: GTPase that associates with th[...]ome biogenesis (By similarity)|unclassified	1.164
COG2264: Methylates ribosomal protein L11 (By similarity)	165.079
COG2264: Methylates ribosomal protein L11 (By similarity)|p__Proteobacteria	165.079
COG2265: catalyzes the formation of 5-methyl-uridine at position	9.405
COG2265: catalyzes the formation of 5-methyl-uridine at position|p__Firmicutes	0.954
COG2265: catalyzes the formation of 5-methyl-uridine at position|p__Proteobacteria	8.45
COG2267: alpha beta hydrolase fold	0.806
COG2267: alpha beta hydrolase fold|p__Proteobacteria	0.806
COG2268: Band 7 protein	2.41
COG2268: Band 7 protein|unclassified	2.41
COG2269: With EpmB is involved in the b[...]esidue in EF-P (By similarity)	6.944
COG2269: With EpmB is involved in the b[...]esidue in EF-P (By similarity)|unclassified	6.944
COG2271: transporter	12.561
COG2271: transporter|p__Proteobacteria	11.594
COG2271: transporter|unclassified	0.967
COG2274: (ABC) transporter	1.242
COG2274: (ABC) transporter|p__Proteobacteria	1.242
COG2303: oxidoreductase	3.896
COG2303: oxidoreductase|p__Proteobacteria	3.004
COG2303: oxidoreductase|unclassified	0.893
COG2304: von Willebrand factor, type A	1.035
COG2304: von Willebrand factor, type A|p__Proteobacteria	1.035
COG2307: Conserved Protein	3.289
COG2307: Conserved Protein|p__Proteobacteria	3.289
COG2309: aminopeptidase	3.182
COG2309: aminopeptidase|p__Firmicutes	1.818
COG2309: aminopeptidase|p__Proteobacteria	1.364
COG2319: wd repeat	3.976
COG2319: wd repeat|p__Proteobacteria	3.976
COG2326: Polyphosphate kinase 2	1.075
COG2326: Polyphosphate kinase 2|p__Euryarchaeota	1.075
COG2333: DNA internalization-related competence protein ComEC Rec2	1.429
COG2333: DNA internalization-related competence protein ComEC Rec2|p__Euryarchaeota	1.429
COG2360: Functions in the N-end rule pa[...]nine or lysine (By similarity)	9.819
COG2360: Functions in the N-end rule pa[...]nine or lysine (By similarity)|p__Proteobacteria	9.819
COG2363: membrane	40
COG2363: membrane|unclassified	40
COG2374: endonuclease exonuclease phosphatase	0.906
COG2374: endonuclease exonuclease phosphatase|p__Firmicutes	0.906
COG2390: Transcriptional regulator	1.642
COG2390: Transcriptional regulator|p__Proteobacteria	1.642
COG2391: YeeE YedE family protein	2.513
COG2391: YeeE YedE family protein|unclassified	2.513
COG2425: VWA domain protein interacting with AAA ATPase	1.953
COG2425: VWA domain protein interacting with AAA ATPase|unclassified	1.953
COG2453: dual specificity phosphatase	1.138
COG2453: dual specificity phosphatase|p__Proteobacteria	1.138
COG2502: asparagine synthetase a	2.387
COG2502: asparagine synthetase a|p__Firmicutes	2.387
COG2511: Allows the formation of correc[...]t on aspartate (By similarity)	0.862
COG2511: Allows the formation of correc[...]t on aspartate (By similarity)|p__Euryarchaeota	0.862
COG2520: Specifically methylates the N1[...]urate decoding (By similarity)	2.358
COG2520: Specifically methylates the N1[...]urate decoding (By similarity)|p__Euryarchaeota	2.358
COG2524: signal transduction protein with cbs domains	2
COG2524: signal transduction protein with cbs domains|p__Euryarchaeota	2
COG2610: Gluconate	12.914
COG2610: Gluconate|p__Firmicutes	0.969
COG2610: Gluconate|p__Proteobacteria	4.537
COG2610: Gluconate|unclassified	7.407
COG2706: 6-phosphogluconolactonase	1.453
COG2706: 6-phosphogluconolactonase|p__Proteobacteria	1.453
COG2716: glycine cleavage system transcriptional repressor	12.328
COG2716: glycine cleavage system transcriptional repressor|p__Proteobacteria	12.328
COG2719: spovr family	0.871
COG2719: spovr family|unclassified	0.871
COG2721: Dehydratase	1.846
COG2721: Dehydratase|p__Proteobacteria	1.846
COG2759: formyltetrahydrofolate synthetase	0.842
COG2759: formyltetrahydrofolate synthetase|p__Proteobacteria	0.842
COG2770: Histidine kinase	0.619
COG2770: Histidine kinase|p__Euryarchaeota	0.619
COG2804: type ii secretion system protein e	1.709
COG2804: type ii secretion system protein e|p__Firmicutes	0.784
COG2804: type ii secretion system protein e|p__Proteobacteria	0.924
COG2807: cyanate catabolic process	5.075
COG2807: cyanate catabolic process|p__Proteobacteria	5.075
COG2812: dna polymerase iii subunits gamma and tau	1.228
COG2812: dna polymerase iii subunits gamma and tau|p__Firmicutes	1.228
COG2813: Specifically methylates the gu[...]e 30S particle (By similarity)	10.146
COG2813: Specifically methylates the gu[...]e 30S particle (By similarity)|p__Proteobacteria	8.162
COG2813: Specifically methylates the gu[...]e 30S particle (By similarity)|unclassified	1.984
COG2814: Major Facilitator	1.174
COG2814: Major Facilitator|p__Proteobacteria	1.174
COG2816: NADH pyrophosphatase	2.066
COG2816: NADH pyrophosphatase|unclassified	2.066
COG2823: Transport-associated protein	3.185
COG2823: Transport-associated protein|unclassified	3.185
COG2831: Polypeptide-transport-associated domain protein, ShlB-type	0.907
COG2831: Polypeptide-transport-associated domain protein, ShlB-type|p__Proteobacteria	0.907
COG2837: peroxidase	6.024
COG2837: peroxidase|unclassified	6.024
COG2850: Cupin 4 family protein	1.548
COG2850: Cupin 4 family protein|unclassified	1.548
COG2851: Citrate transporter	1.049
COG2851: Citrate transporter|p__Proteobacteria	1.049
COG2861: polysaccharide de-acetylase	18.182
COG2861: polysaccharide de-acetylase|unclassified	18.182
COG2865: Transcriptional regulator	1.464
COG2865: Transcriptional regulator|p__Euryarchaeota	1.464
COG2867: Cyclase dehydrase	43.478
COG2867: Cyclase dehydrase|p__Proteobacteria	43.478
COG2870: Catalyzes the ADP transfer to [...]DP-D,D-heptose (By similarity)	6.991
COG2870: Catalyzes the ADP transfer to [...]DP-D,D-heptose (By similarity)|p__Proteobacteria	5.81
COG2870: Catalyzes the ADP transfer to [...]DP-D,D-heptose (By similarity)|unclassified	1.181
COG2873: o-acetylhomoserine	2.439
COG2873: o-acetylhomoserine|p__Proteobacteria	2.439
COG2877: Phospho-2-dehydro-3-deoxyoctonate aldolase	3.968
COG2877: Phospho-2-dehydro-3-deoxyoctonate aldolase|unclassified	3.968
COG2884: Cell division ATP-binding protein ftsE	14.925
COG2884: Cell division ATP-binding protein ftsE|p__Proteobacteria	14.925
COG2885: Ompa motb domain protein	13.599
COG2885: Ompa motb domain protein|p__Proteobacteria	12.202
COG2885: Ompa motb domain protein|unclassified	1.397
COG2890: Methylates the class 1 transla[...]rved GGQ motif (By similarity)	3.745
COG2890: Methylates the class 1 transla[...]rved GGQ motif (By similarity)|p__Proteobacteria	3.745
COG2895: may be the GTPase, regulating [...]ylase activity (By similarity)	2.761
COG2895: may be the GTPase, regulating [...]ylase activity (By similarity)|p__Proteobacteria	0.85
COG2895: may be the GTPase, regulating [...]ylase activity (By similarity)|unclassified	1.911
COG2899: integral membrane protein	2.959
COG2899: integral membrane protein|p__Euryarchaeota	2.959
COG2908: Catalyzes the hydrolysis of th[...]pid X) and UMP (By similarity)	4.219
COG2908: Catalyzes the hydrolysis of th[...]pid X) and UMP (By similarity)|p__Proteobacteria	4.219
COG2917: probably involved in intracellular septation (By similarity)	4.854
COG2917: probably involved in intracellular septation (By similarity)|p__Proteobacteria	4.854
COG2918: glutamate--cysteine ligase	1.808
COG2918: glutamate--cysteine ligase|p__Proteobacteria	1.808
[truncated: 2,761 more rows]

## Sheet: KgM2
# Gene Family	KgM2_contigs_Abundance-RPKs
COG0001: Glutamate-1-semialdehyde aminotransferase	4.11
COG0001: Glutamate-1-semialdehyde aminotransferase|p__Proteobacteria	1.689
COG0001: Glutamate-1-semialdehyde aminotransferase|unclassified	2.421
COG0002: N-acetylglutamate semialdehyde dehydrogenase	2.062
COG0002: N-acetylglutamate semialdehyde dehydrogenase|p__Firmicutes	2.062
COG0003: ATPase required for the post-t[...]d of targeting (By similarity)	3.712
COG0003: ATPase required for the post-t[...]d of targeting (By similarity)|p__Proteobacteria	2.167
COG0003: ATPase required for the post-t[...]d of targeting (By similarity)|p__Spirochaetes	1.546
COG0008: Catalyzes the attachment of gl[...]d of tRNA(Glu) (By similarity)	19.382
COG0008: Catalyzes the attachment of gl[...]d of tRNA(Glu) (By similarity)|p__Chloroflexi	0.943
COG0008: Catalyzes the attachment of gl[...]d of tRNA(Glu) (By similarity)|p__Proteobacteria	10.062
COG0008: Catalyzes the attachment of gl[...]d of tRNA(Glu) (By similarity)|p__Spirochaetes	1.378
COG0008: Catalyzes the attachment of gl[...]d of tRNA(Glu) (By similarity)|unclassified	6.998
COG0010: hydrolase activity, acting on [...]ide) bonds, in linear amidines	4.032
COG0010: hydrolase activity, acting on [...]ide) bonds, in linear amidines|p__Proteobacteria	4.032
COG0012: gtp-binding protein	2.242
COG0012: gtp-binding protein|p__Proteobacteria	2.242
COG0013: Catalyzes the attachment of al[...]editing domain (By similarity)	0.703
COG0013: Catalyzes the attachment of al[...]editing domain (By similarity)|p__Spirochaetes	0.703
COG0014: Catalyzes the NADPH dependent [...]-5-carboxylate (By similarity)	3.558
COG0014: Catalyzes the NADPH dependent [...]-5-carboxylate (By similarity)|p__Proteobacteria	3.318
COG0014: Catalyzes the NADPH dependent [...]-5-carboxylate (By similarity)|unclassified	0.24
COG0015: adenylosuccinate lyase	12.951
COG0015: adenylosuccinate lyase|p__Proteobacteria	12.951
COG0016: phenylalanyL-tRNA synthetase, alpha subunit	91.002
COG0016: phenylalanyL-tRNA synthetase, alpha subunit|p__Proteobacteria	90.891
COG0016: phenylalanyL-tRNA synthetase, alpha subunit|unclassified	0.111
COG0017: asparaginyl-tRNA synthetase	1.02
COG0017: asparaginyl-tRNA synthetase|p__Firmicutes	1.02
COG0018: arginyL-tRNA synthetase	9.436
COG0018: arginyL-tRNA synthetase|p__Proteobacteria	9.436
COG0019: Specifically catalyzes the dec[...]P) to L-lysine (By similarity)	10.315
COG0019: Specifically catalyzes the dec[...]P) to L-lysine (By similarity)|p__Euryarchaeota	0.936
COG0019: Specifically catalyzes the dec[...]P) to L-lysine (By similarity)|p__Proteobacteria	9.379
COG0020: Catalyzes the condensation of [...] of terpenoids (By similarity)	1.202
COG0020: Catalyzes the condensation of [...] of terpenoids (By similarity)|p__Proteobacteria	1.202
COG0021: Transketolase	2.868
COG0021: Transketolase|p__Firmicutes	0.747
COG0021: Transketolase|p__Proteobacteria	2.121
COG0022: Dehydrogenase, E1 component	6.623
COG0022: Dehydrogenase, E1 component|p__Chloroflexi	2.299
COG0022: Dehydrogenase, E1 component|p__Firmicutes	1.764
COG0022: Dehydrogenase, E1 component|p__Proteobacteria	2.561
COG0025: Sodium hydrogen exchanger	1.104
COG0025: Sodium hydrogen exchanger|unclassified	1.104
COG0026: phosphoribosylaminoimidazole carboxylase atpase subunit	0.352
COG0026: phosphoribosylaminoimidazole carboxylase atpase subunit|p__Proteobacteria	0.352
COG0027: Catalyzes two reactions the fi[...]from formate, ATP and beta GAR	1.093
COG0027: Catalyzes two reactions the fi[...]from formate, ATP and beta GAR|p__Proteobacteria	1.093
COG0028: acetolactate synthase	6.482
COG0028: acetolactate synthase|p__Firmicutes	2.027
COG0028: acetolactate synthase|p__Spirochaetes	0.712
COG0028: acetolactate synthase|unclassified	3.743
COG0029: L-aspartate oxidase	1.101
COG0029: L-aspartate oxidase|p__Proteobacteria	1.101
COG0030: Specifically dimethylates two [...]f 30S subunits (By similarity)	15.029
COG0030: Specifically dimethylates two [...]f 30S subunits (By similarity)|p__Bacteroidetes	1.577
COG0030: Specifically dimethylates two [...]f 30S subunits (By similarity)|p__Firmicutes	2.551
COG0030: Specifically dimethylates two [...]f 30S subunits (By similarity)|p__Proteobacteria	10.901
COG0031: cysteine biosynthetic process from serine	10.237
COG0031: cysteine biosynthetic process from serine|p__Bacteroidetes	0.649
COG0031: cysteine biosynthetic process from serine|p__Proteobacteria	4.512
COG0031: cysteine biosynthetic process from serine|unclassified	5.076
COG0034: glutamine phosphoribosylpyrophosphate amidotransferase	12.067
COG0034: glutamine phosphoribosylpyrophosphate amidotransferase|p__Proteobacteria	9.794
COG0034: glutamine phosphoribosylpyrophosphate amidotransferase|unclassified	2.273
COG0035: Catalyzes the conversion of ur[...]nd diphosphate (By similarity)	39.934
COG0035: Catalyzes the conversion of ur[...]nd diphosphate (By similarity)|unclassified	39.934
COG0037: Ligates lysine onto the cytidi[...] to isoleucine (By similarity)	2.604
COG0037: Ligates lysine onto the cytidi[...] to isoleucine (By similarity)|unclassified	2.604
COG0038: chloride channel	1.138
COG0038: chloride channel|p__Proteobacteria	1.138
COG0039: Catalyzes the reversible oxida[...]o oxaloacetate (By similarity)	6.078
COG0039: Catalyzes the reversible oxida[...]o oxaloacetate (By similarity)|unclassified	6.078
COG0041: Catalyzes the conversion of N5[...]leotide (CAIR) (By similarity)	4.975
COG0041: Catalyzes the conversion of N5[...]leotide (CAIR) (By similarity)|p__Proteobacteria	4.975
COG0042: Catalyzes the synthesis of dih[...] of most tRNAs (By similarity)	5.624
COG0042: Catalyzes the synthesis of dih[...] of most tRNAs (By similarity)|p__Proteobacteria	5.624
COG0043: Catalyzes the decarboxylation [...]taprenylphenol (By similarity)	10.922
COG0043: Catalyzes the decarboxylation [...]taprenylphenol (By similarity)|unclassified	10.922
COG0044: Dihydroorotase	14.085
COG0044: Dihydroorotase|unclassified	14.085
COG0045: Succinyl-CoA synthetase subunit beta	14.137
COG0045: Succinyl-CoA synthetase subunit beta|p__Proteobacteria	11.543
COG0045: Succinyl-CoA synthetase subunit beta|unclassified	2.594
COG0046: phosphoribosylformylglycinamidine synthase	1.521
COG0046: phosphoribosylformylglycinamidine synthase|p__Proteobacteria	1.521
COG0049: One of the primary rRNA bindin[...]he E-site tRNA (By similarity)	4.016
COG0049: One of the primary rRNA bindin[...]he E-site tRNA (By similarity)|p__Proteobacteria	4.016
COG0050: This protein promotes the GTP-[...]n biosynthesis (By similarity)	175.576
COG0050: This protein promotes the GTP-[...]n biosynthesis (By similarity)|p__Proteobacteria	26.108
COG0050: This protein promotes the GTP-[...]n biosynthesis (By similarity)|unclassified	149.468
COG0052: 30S ribosomal protein S2	10.995
COG0052: 30S ribosomal protein S2|p__Bacteroidetes	0.968
COG0052: 30S ribosomal protein S2|p__Proteobacteria	10.027
COG0053: cation diffusion facilitator family transporter	1.548
COG0053: cation diffusion facilitator family transporter|p__Firmicutes	1.548
COG0055: Produces ATP from ADP in the p[...] beta subunits (By similarity)	18.233
COG0055: Produces ATP from ADP in the p[...] beta subunits (By similarity)|p__Proteobacteria	2.379
COG0055: Produces ATP from ADP in the p[...] beta subunits (By similarity)|unclassified	15.854
COG0056: Produces ATP from ADP in the p[...]latory subunit (By similarity)	9.901
COG0056: Produces ATP from ADP in the p[...]latory subunit (By similarity)|p__Proteobacteria	1.147
COG0056: Produces ATP from ADP in the p[...]latory subunit (By similarity)|unclassified	8.754
COG0057: glyceraldehyde3phosphate dehydrogenase	3.472
COG0057: glyceraldehyde3phosphate dehydrogenase|p__Proteobacteria	3.472
COG0058: Phosphorylase is an important [...]ral properties (By similarity)	1.183
COG0058: Phosphorylase is an important [...]ral properties (By similarity)|p__Euryarchaeota	0.606
COG0058: Phosphorylase is an important [...]ral properties (By similarity)|p__Spirochaetes	0.577
COG0059: Alpha-keto-beta-hydroxylacyl reductoisomerase	3.549
COG0059: Alpha-keto-beta-hydroxylacyl reductoisomerase|p__Proteobacteria	1.616
COG0059: Alpha-keto-beta-hydroxylacyl reductoisomerase|unclassified	1.933
COG0060: amino acids such as valine, to[...] Val-tRNA(Ile) (By similarity)	0.544
COG0060: amino acids such as valine, to[...] Val-tRNA(Ile) (By similarity)|p__Proteobacteria	0.544
COG0061: Catalyzes the phosphorylation [...] of phosphorus (By similarity)	13.041
COG0061: Catalyzes the phosphorylation [...] of phosphorus (By similarity)|p__Proteobacteria	13.041
COG0064: Allows the formation of correc[...]-Glu-tRNA(Gln) (By similarity)	1.362
COG0064: Allows the formation of correc[...]-Glu-tRNA(Gln) (By similarity)|p__Firmicutes	1.362
COG0065: Catalyzes the isomerization be[...]opropylmaleate (By similarity)	21.716
COG0065: Catalyzes the isomerization be[...]opropylmaleate (By similarity)|p__Proteobacteria	21.716
COG0066: Catalyzes the isomerization be[...]opropylmaleate (By similarity)	3.757
COG0066: Catalyzes the isomerization be[...]opropylmaleate (By similarity)|p__Proteobacteria	3.757
COG0067: glutamate synthase	1.464
COG0067: glutamate synthase|p__Chloroflexi	0.48
COG0067: glutamate synthase|p__Firmicutes	0.505
COG0067: glutamate synthase|p__Spirochaetes	0.479
COG0069: glutamate synthase	1.464
COG0069: glutamate synthase|p__Chloroflexi	0.48
COG0069: glutamate synthase|p__Firmicutes	0.505
COG0069: glutamate synthase|p__Spirochaetes	0.479
COG0070: glutamate synthase	1.464
COG0070: glutamate synthase|p__Chloroflexi	0.48
COG0070: glutamate synthase|p__Firmicutes	0.505
COG0070: glutamate synthase|p__Spirochaetes	0.479
COG0071: response to heat	3.236
COG0071: response to heat|p__Proteobacteria	3.236
COG0072: phenylalanyl-tRNA synthetase (beta subunit)	2.557
COG0072: phenylalanyl-tRNA synthetase (beta subunit)|p__Proteobacteria	1.275
COG0072: phenylalanyl-tRNA synthetase (beta subunit)|p__Spirochaetes	1.282
COG0073: Is required not only for elong[...]aminoacylation (By similarity)	501.275
COG0073: Is required not only for elong[...]aminoacylation (By similarity)|p__Proteobacteria	501.275
COG0074: Succinyl-CoA ligase ADP-forming subunit alpha	24.75
COG0074: Succinyl-CoA ligase ADP-forming subunit alpha|unclassified	24.75
COG0077: Prephenate dehydratase	0.447
COG0077: Prephenate dehydratase|p__Proteobacteria	0.447
COG0078: ornithine carbamoyltransferase	4.323
COG0078: ornithine carbamoyltransferase|p__Firmicutes	3.42
COG0078: ornithine carbamoyltransferase|p__Proteobacteria	0.903
COG0079: Imidazole acetol-phosphate transaminase	1.534
COG0079: Imidazole acetol-phosphate transaminase|p__Proteobacteria	1.534
COG0080: This protein binds directly to[...] ribosomal RNA (By similarity)	27.312
COG0080: This protein binds directly to[...] ribosomal RNA (By similarity)|unclassified	27.312
COG0081: Binds directly to 23S rRNA. Th[...]e tRNA release (By similarity)	16.502
COG0081: Binds directly to 23S rRNA. Th[...]e tRNA release (By similarity)|unclassified	16.502
COG0082: 5-enolpyruvylshikimate-3-phosphate phospholyase	2.633
COG0082: 5-enolpyruvylshikimate-3-phosphate phospholyase|p__Proteobacteria	2.633
COG0084: tatd family	2.049
COG0084: tatd family|p__Proteobacteria	2.049
COG0085: DNA-dependent RNA polymerase c[...] as substrates (By similarity)	0.539
COG0085: DNA-dependent RNA polymerase c[...] as substrates (By similarity)|p__Proteobacteria	0.539
COG0087: One of the primary rRNA bindin[...]he 50S subunit (By similarity)	21.766
COG0087: One of the primary rRNA bindin[...]he 50S subunit (By similarity)|unclassified	21.766
COG0088: One of the primary rRNA bindin[...]t and ribosome (By similarity)	36.46
COG0088: One of the primary rRNA bindin[...]t and ribosome (By similarity)|p__Proteobacteria	36.46
COG0090: One of the primary rRNA bindin[...]e peptidyltransferase activity	10.44
COG0090: One of the primary rRNA bindin[...]e peptidyltransferase activity|unclassified	10.44
COG0092: Binds the lower part of the 30[...]or translation (By similarity)	10.841
COG0092: Binds the lower part of the 30[...]or translation (By similarity)|p__Proteobacteria	10.3
COG0092: Binds the lower part of the 30[...]or translation (By similarity)|unclassified	0.542
COG0095: Lipoate-protein, ligase	5.463
COG0095: Lipoate-protein, ligase|p__Firmicutes	5.463
COG0096: One of the primary rRNA bindin[...]he 30S subunit (By similarity)	3.472
COG0096: One of the primary rRNA bindin[...]he 30S subunit (By similarity)|unclassified	3.472
COG0097: This protein binds to the 23S [...]sferase center (By similarity)	9.403
COG0097: This protein binds to the 23S [...]sferase center (By similarity)|p__Proteobacteria	1.435
COG0097: This protein binds to the 23S [...]sferase center (By similarity)|unclassified	7.968
COG0098: Located at the back of the 30S[...]ct to the body (By similarity)	13.186
COG0098: Located at the back of the 30S[...]ct to the body (By similarity)|p__Proteobacteria	13.186
COG0103: 30S ribosomal protein S9	53.133
COG0103: 30S ribosomal protein S9|p__Bacteroidetes	3.891
COG0103: 30S ribosomal protein S9|p__Proteobacteria	49.242
COG0104: Plays an important role in the[...]purine nucleotide biosynthesis	11.753
COG0104: Plays an important role in the[...]purine nucleotide biosynthesis|p__Euryarchaeota	1.215
COG0104: Plays an important role in the[...]purine nucleotide biosynthesis|p__Proteobacteria	7.217
COG0104: Plays an important role in the[...]purine nucleotide biosynthesis|unclassified	3.321
COG0105: Major role in the synthesis of[...]e intermediate (By similarity)	15.537
COG0105: Major role in the synthesis of[...]e intermediate (By similarity)|p__Proteobacteria	15.537
COG0106: phosphoribosylformimino-5-amin[...]carboxamide ribotide isomerase	11.236
COG0106: phosphoribosylformimino-5-amin[...]carboxamide ribotide isomerase|p__Proteobacteria	11.236
COG0107: IGPS catalyzes the conversion [...]e HisH subunit (By similarity)	1.761
COG0107: IGPS catalyzes the conversion [...]e HisH subunit (By similarity)|unclassified	1.761
COG0108: Catalyzes the conversion of D-[...]ne 4-phosphate (By similarity)	15.976
COG0108: Catalyzes the conversion of D-[...]ne 4-phosphate (By similarity)|p__Firmicutes	1.527
COG0108: Catalyzes the conversion of D-[...]ne 4-phosphate (By similarity)|p__Proteobacteria	14.449
COG0109: Converts heme B (protoheme IX)[...]syl side group (By similarity)	8.432
COG0109: Converts heme B (protoheme IX)[...]syl side group (By similarity)|p__Proteobacteria	8.432
COG0110: acetyltransferase	1.337
COG0110: acetyltransferase|p__Chloroflexi	1.337
COG0111: Dehydrogenase	29.931
COG0111: Dehydrogenase|p__Proteobacteria	25.231
COG0111: Dehydrogenase|p__Spirochaetes	1.2
COG0111: Dehydrogenase|unclassified	3.5
COG0112: Catalyzes the reversible inter[...]ldol mechanism (By similarity)	84.605
COG0112: Catalyzes the reversible inter[...]ldol mechanism (By similarity)|p__Proteobacteria	77.029
COG0112: Catalyzes the reversible inter[...]ldol mechanism (By similarity)|unclassified	7.576
COG0115: brancheD-chain amino acid aminotransferase	4.006
COG0115: brancheD-chain amino acid aminotransferase|p__Firmicutes	2.695
COG0115: brancheD-chain amino acid aminotransferase|p__Spirochaetes	1.311
COG0116: Specifically methylates the gu[...]9) of 23S rRNA (By similarity)	1.335
COG0116: Specifically methylates the gu[...]9) of 23S rRNA (By similarity)|p__Proteobacteria	1.335
COG0117: Converts 2,5-diamino-6-(ribosy[...]e 5'-phosphate (By similarity)	3.926
COG0117: Converts 2,5-diamino-6-(ribosy[...]e 5'-phosphate (By similarity)|p__Firmicutes	2.89
COG0117: Converts 2,5-diamino-6-(ribosy[...]e 5'-phosphate (By similarity)|p__Proteobacteria	1.036
COG0119: Catalyzes the condensation of [...]opropylmalate) (By similarity)	6.006
COG0119: Catalyzes the condensation of [...]opropylmalate) (By similarity)|p__Proteobacteria	6.006
COG0120: phosphoriboisomerase A	0.687
COG0120: phosphoriboisomerase A|unclassified	0.687
COG0124: Histidyl-trna synthetase	13.624
COG0124: Histidyl-trna synthetase|p__Euryarchaeota	1.089
COG0124: Histidyl-trna synthetase|p__Proteobacteria	11.286
COG0124: Histidyl-trna synthetase|unclassified	1.248
COG0125: Phosphorylation of dTMP to for[...]dTTP synthesis (By similarity)	2.696
COG0125: Phosphorylation of dTMP to for[...]dTTP synthesis (By similarity)|p__Proteobacteria	2.696
COG0126: phosphoglycerate kinase	4.153
COG0126: phosphoglycerate kinase|p__Proteobacteria	2.89
COG0126: phosphoglycerate kinase|unclassified	1.263
COG0128: 5-enolpyruvylshikimate-3-phosphate synthase	1.587
COG0128: 5-enolpyruvylshikimate-3-phosphate synthase|p__Proteobacteria	1.587
COG0129: Dihydroxy-acid dehydratase	78.12
COG0129: Dihydroxy-acid dehydratase|p__Proteobacteria	11.136
COG0129: Dihydroxy-acid dehydratase|unclassified	66.984
COG0131: imidazoleglycerolphosphate dehydratase	10.125
COG0131: imidazoleglycerolphosphate dehydratase|p__Proteobacteria	10.125
COG0133: The beta subunit is responsibl[...]e and L-serine (By similarity)	9.915
COG0133: The beta subunit is responsibl[...]e and L-serine (By similarity)|p__Proteobacteria	1.052
COG0133: The beta subunit is responsibl[...]e and L-serine (By similarity)|unclassified	8.863
COG0134: indole-3-glycerol phosphate synthase	3.489
COG0134: indole-3-glycerol phosphate synthase|p__Bacteroidetes	0.892
COG0134: indole-3-glycerol phosphate synthase|p__Proteobacteria	2.597
COG0136: Catalyzes the NADPH-dependent [...]yl-4-phosphate (By similarity)	1.845
COG0136: Catalyzes the NADPH-dependent [...]yl-4-phosphate (By similarity)|p__Euryarchaeota	1.845
COG0137: Citrulline--aspartate ligase	22.048
COG0137: Citrulline--aspartate ligase|p__Proteobacteria	0.488
COG0137: Citrulline--aspartate ligase|unclassified	21.56
COG0138: bifunctional purine biosynthesis protein PURH	7.214
COG0138: bifunctional purine biosynthesis protein PURH|p__Proteobacteria	7.214
COG0141: Catalyzes the sequential NAD-d[...]to L-histidine (By similarity)	6.382
COG0141: Catalyzes the sequential NAD-d[...]to L-histidine (By similarity)|p__Proteobacteria	6.382
COG0142: synthase	1.099
COG0142: synthase|p__Proteobacteria	1.099
COG0143: Is required not only for elong[...]aminoacylation (By similarity)	0.763
COG0143: Is required not only for elong[...]aminoacylation (By similarity)|p__Euryarchaeota	0.763
COG0144: nOP2 Sun	4.144
COG0144: nOP2 Sun|p__Firmicutes	1.292
COG0144: nOP2 Sun|p__Proteobacteria	1.239
COG0144: nOP2 Sun|unclassified	1.613
COG0147: synthase (Component I)	7.225
COG0147: synthase (Component I)|p__Bacteroidetes	0.955
COG0147: synthase (Component I)|p__Proteobacteria	4.757
COG0147: synthase (Component I)|unclassified	1.513
COG0148: Catalyzes the reversible conve[...]via glycolysis (By similarity)	9.966
COG0148: Catalyzes the reversible conve[...]via glycolysis (By similarity)|p__Proteobacteria	9.025
COG0148: Catalyzes the reversible conve[...]via glycolysis (By similarity)|p__Spirochaetes	0.941
COG0149: triosephosphate isomerase	46.232
COG0149: triosephosphate isomerase|p__Proteobacteria	46.232
COG0150: phosphoribosylaminoimidazole synthetase	8.954
COG0150: phosphoribosylaminoimidazole synthetase|p__Proteobacteria	7.091
COG0150: phosphoribosylaminoimidazole synthetase|unclassified	1.862
COG0151: Phosphoribosylglycinamide synthetase	2.445
COG0151: Phosphoribosylglycinamide synthetase|p__Proteobacteria	2.445
COG0152: SAICAR synthetase	8.619
COG0152: SAICAR synthetase|p__Euryarchaeota	0.867
COG0152: SAICAR synthetase|p__Proteobacteria	7.751
COG0154: Allows the formation of correc[...]-Glu-tRNA(Gln) (By similarity)	5.517
COG0154: Allows the formation of correc[...]-Glu-tRNA(Gln) (By similarity)|p__Proteobacteria	5.517
COG0156: 8-Amino-7-oxononanoate synthase	4.693
COG0156: 8-Amino-7-oxononanoate synthase|p__Proteobacteria	1.172
COG0156: 8-Amino-7-oxononanoate synthase|p__Spirochaetes	1.064
COG0156: 8-Amino-7-oxononanoate synthase|unclassified	2.457
COG0158: D-fructose-1,6-bisphosphate 1-phosphohydrolase class 1	3.441
COG0158: D-fructose-1,6-bisphosphate 1-phosphohydrolase class 1|p__Bacteroidetes	0.669
COG0158: D-fructose-1,6-bisphosphate 1-phosphohydrolase class 1|p__Proteobacteria	2.772
COG0160: transaminase activity	2.43
COG0160: transaminase activity|p__Proteobacteria	0.355
COG0160: transaminase activity|unclassified	2.075
COG0161: Catalyzes the transfer of the [...]an amino donor (By similarity)	2.203
COG0161: Catalyzes the transfer of the [...]an amino donor (By similarity)|unclassified	2.203
COG0162: Catalyzes the attachment of ty[...]d of tRNA(Tyr) (By similarity)	6.48
COG0162: Catalyzes the attachment of ty[...]d of tRNA(Tyr) (By similarity)|p__Proteobacteria	6.48
COG0163: carboxy-lyase activity	8.538
COG0163: carboxy-lyase activity|p__Proteobacteria	0.538
COG0163: carboxy-lyase activity|unclassified	8
COG0164: Endonuclease that specifically[...]A- DNA hybrids (By similarity)	3.185
COG0164: Endonuclease that specifically[...]A- DNA hybrids (By similarity)|p__Proteobacteria	3.185
COG0165: argininosuccinate lyase	5.493
COG0165: argininosuccinate lyase|p__Firmicutes	1.008
COG0165: argininosuccinate lyase|p__Proteobacteria	4.485
COG0166: glucose-6-phosphate isomerase activity	17.121
COG0166: glucose-6-phosphate isomerase activity|p__Proteobacteria	0.728
COG0166: glucose-6-phosphate isomerase activity|unclassified	16.393
COG0167: Catalyzes the conversion of dihydroorotate to orotate	20.984
COG0167: Catalyzes the conversion of dihydroorotate to orotate|p__Chloroflexi	1.996
COG0167: Catalyzes the conversion of dihydroorotate to orotate|p__Firmicutes	1.637
COG0167: Catalyzes the conversion of dihydroorotate to orotate|p__Proteobacteria	3.448
COG0167: Catalyzes the conversion of dihydroorotate to orotate|unclassified	13.903
COG0168: Low-affinity potassium transpo[...]e protein TrkA (By similarity)	0.904
COG0168: Low-affinity potassium transpo[...]e protein TrkA (By similarity)|unclassified	0.904
COG0169: shikimate dehydrogenase	2.024
COG0169: shikimate dehydrogenase|p__Proteobacteria	2.024
COG0171: nh(3)-dependent nad( ) synthetase	0.786
COG0171: nh(3)-dependent nad( ) synthetase|p__Proteobacteria	0.596
COG0171: nh(3)-dependent nad( ) synthetase|unclassified	0.19
COG0172: Catalyzes the attachment of se[...]inyl-tRNA(Sec) (By similarity)	20
COG0172: Catalyzes the attachment of se[...]inyl-tRNA(Sec) (By similarity)|p__Firmicutes	2.907
COG0172: Catalyzes the attachment of se[...]inyl-tRNA(Sec) (By similarity)|p__Proteobacteria	17.004
COG0172: Catalyzes the attachment of se[...]inyl-tRNA(Sec) (By similarity)|unclassified	0.089
COG0173: aspartyl-trna synthetase	11.615
COG0173: aspartyl-trna synthetase|p__Proteobacteria	10.935
COG0173: aspartyl-trna synthetase|unclassified	0.679
COG0174: glutamine synthetase	96.6
COG0174: glutamine synthetase|p__Proteobacteria	70.473
COG0174: glutamine synthetase|unclassified	26.126
COG0175: Reduction of activated sulfate into sulfite (By similarity)	14.618
COG0175: Reduction of activated sulfate into sulfite (By similarity)|p__Proteobacteria	14.618
COG0177: endonuclease III	4.398
COG0177: endonuclease III|p__Proteobacteria	4.398
COG0178: The UvrABC repair system catal[...]les dissociate (By similarity)	4.253
COG0178: The UvrABC repair system catal[...]les dissociate (By similarity)|p__Proteobacteria	3.419
COG0178: The UvrABC repair system catal[...]les dissociate (By similarity)|p__Spirochaetes	0.834
COG0179: Fumarylacetoacetate hydrolase	4.183
COG0179: Fumarylacetoacetate hydrolase|p__Firmicutes	2.222
COG0179: Fumarylacetoacetate hydrolase|p__Proteobacteria	1.96
COG0180: tryptophanyltRNA synthetase	6.014
COG0180: tryptophanyltRNA synthetase|p__Chloroflexi	1.232
COG0180: tryptophanyltRNA synthetase|p__Euryarchaeota	1.124
COG0180: tryptophanyltRNA synthetase|p__Proteobacteria	2.208
COG0180: tryptophanyltRNA synthetase|unclassified	1.451
COG0181: Tetrapolymerization of the mon[...]discrete steps (By similarity)	1.302
COG0181: Tetrapolymerization of the mon[...]discrete steps (By similarity)|p__Proteobacteria	1.302
COG0183: acetyl-coa acetyltransferase	23.377
COG0183: acetyl-coa acetyltransferase|p__Firmicutes	1.212
COG0183: acetyl-coa acetyltransferase|p__Proteobacteria	8.186
COG0183: acetyl-coa acetyltransferase|unclassified	13.979
COG0185: Protein S19 forms a complex wi[...] ribosomal RNA (By similarity)	43.478
COG0185: Protein S19 forms a complex wi[...] ribosomal RNA (By similarity)|p__Proteobacteria	43.478
COG0187: DNA gyrase negatively supercoi[...] knotted rings (By similarity)	0.758
COG0187: DNA gyrase negatively supercoi[...] knotted rings (By similarity)|p__Bacteroidetes	0.758
COG0188: DNA gyrase negatively supercoi[...] knotted rings (By similarity)	5.247
COG0188: DNA gyrase negatively supercoi[...] knotted rings (By similarity)|p__Euryarchaeota	0.904
COG0188: DNA gyrase negatively supercoi[...] knotted rings (By similarity)|p__Firmicutes	1.123
COG0188: DNA gyrase negatively supercoi[...] knotted rings (By similarity)|p__Proteobacteria	3.221
COG0189: Responsible for the addition o[...]mal protein S6 (By similarity)	6.887
COG0189: Responsible for the addition o[...]mal protein S6 (By similarity)|p__Proteobacteria	1.332
COG0189: Responsible for the addition o[...]mal protein S6 (By similarity)|unclassified	5.556
COG0191: Aldolase	3.52
COG0191: Aldolase|p__Bacteroidetes	0.54
COG0191: Aldolase|p__Proteobacteria	1.586
COG0191: Aldolase|p__Spirochaetes	1.282
COG0191: Aldolase|unclassified	0.112
COG0192: Catalyzes the formation of S-a[...]ionine from methionine and ATP	10.124
COG0192: Catalyzes the formation of S-a[...]ionine from methionine and ATP|p__Proteobacteria	7.906
COG0192: Catalyzes the formation of S-a[...]ionine from methionine and ATP|p__Spirochaetes	1.029
COG0192: Catalyzes the formation of S-a[...]ionine from methionine and ATP|unclassified	1.189
COG0193: The natural substrate for this[...]tein synthesis (By similarity)	35.776
COG0193: The natural substrate for this[...]tein synthesis (By similarity)|p__Proteobacteria	35.776
COG0195: Transcription elongation factor NusA	6.992
COG0195: Transcription elongation factor NusA|p__Bacteroidetes	0.964
COG0195: Transcription elongation factor NusA|p__Proteobacteria	3.424
COG0195: Transcription elongation factor NusA|unclassified	2.604
COG0197: Binds 23S rRNA and is also see[...]y P site tRNAs (By similarity)	20.249
COG0197: Binds 23S rRNA and is also see[...]y P site tRNAs (By similarity)|p__Euryarchaeota	2.392
COG0197: Binds 23S rRNA and is also see[...]y P site tRNAs (By similarity)|p__Proteobacteria	17.857
COG0199: Binds 16S rRNA, required for t[...] at the A site (By similarity)	21.739
COG0199: Binds 16S rRNA, required for t[...] at the A site (By similarity)|p__Proteobacteria	21.739
COG0200: Binds to the 23S rRNA (By similarity)	31.193
COG0200: Binds to the 23S rRNA (By similarity)|p__Proteobacteria	23.786
COG0200: Binds to the 23S rRNA (By similarity)|unclassified	7.407
COG0201: The central subunit of the pro[...] independently (By similarity)	12.434
COG0201: The central subunit of the pro[...] independently (By similarity)|unclassified	12.434
COG0202: DNA-dependent RNA polymerase c[...] as substrates (By similarity)	8.325
COG0202: DNA-dependent RNA polymerase c[...] as substrates (By similarity)|p__Proteobacteria	7.183
COG0202: DNA-dependent RNA polymerase c[...] as substrates (By similarity)|p__Spirochaetes	1.142
COG0205: phosphohexokinase	2.968
COG0205: phosphohexokinase|p__Proteobacteria	0.958
COG0205: phosphohexokinase|p__Spirochaetes	2.009
COG0206: Essential cell division protei[...]TPase activity (By similarity)	44.391
COG0206: Essential cell division protei[...]TPase activity (By similarity)|unclassified	44.391
COG0207: Provides the sole de novo sour[...]A biosynthesis (By similarity)	7.267
COG0207: Provides the sole de novo sour[...]A biosynthesis (By similarity)|p__Proteobacteria	2.004
COG0207: Provides the sole de novo sour[...]A biosynthesis (By similarity)|unclassified	5.263
COG0208: Provides the precursors necess[...]ibonucleotides (By similarity)	5.856
COG0208: Provides the precursors necess[...]ibonucleotides (By similarity)|p__Proteobacteria	3.742
COG0208: Provides the precursors necess[...]ibonucleotides (By similarity)|unclassified	2.114
COG0209: Provides the precursors necess[...]ibonucleotides (By similarity)	0.565
COG0209: Provides the precursors necess[...]ibonucleotides (By similarity)|p__Firmicutes	0.565
COG0210: helicase	3.814
COG0210: helicase|p__Firmicutes	0.649
COG0210: helicase|p__Proteobacteria	0.59
COG0210: helicase|p__Spirochaetes	1.096
COG0210: helicase|unclassified	1.479
COG0213: The enzymes which catalyze the[...]tide synthesis (By similarity)	1.709
COG0213: The enzymes which catalyze the[...]tide synthesis (By similarity)|p__Firmicutes	1.709
COG0214: Involved in the production of [...] pyridine ring (By similarity)	1.52
COG0214: Involved in the production of [...] pyridine ring (By similarity)|p__Spirochaetes	1.52
COG0215: Cysteinyl-tRNA synthetase	5.213
COG0215: Cysteinyl-tRNA synthetase|p__Proteobacteria	4.267
COG0215: Cysteinyl-tRNA synthetase|unclassified	0.946
COG0216: Peptide chain release factor 1[...]ns UAG and UAA (By similarity)	1.383
COG0216: Peptide chain release factor 1[...]ns UAG and UAA (By similarity)|p__Proteobacteria	0.66
COG0216: Peptide chain release factor 1[...]ns UAG and UAA (By similarity)|unclassified	0.723
COG0217: transcriptional regulatory protein	4.149
COG0217: transcriptional regulatory protein|p__Proteobacteria	4.149
COG0221: Pyrophosphate phospho-hydrolase	29.706
COG0221: Pyrophosphate phospho-hydrolase|p__Proteobacteria	6.646
COG0221: Pyrophosphate phospho-hydrolase|unclassified	23.06
COG0222: Seems to be the binding site f[...]te translation (By similarity)	24.593
COG0222: Seems to be the binding site f[...]te translation (By similarity)|unclassified	24.593
COG0224: Produces ATP from ADP in the p[...] CF(0) complex (By similarity)	71.292
COG0224: Produces ATP from ADP in the p[...] CF(0) complex (By similarity)|p__Firmicutes	5.102
COG0224: Produces ATP from ADP in the p[...] CF(0) complex (By similarity)|unclassified	66.19
COG0225: Has an important function as a[...] to methionine (By similarity)	22.005
COG0225: Has an important function as a[...] to methionine (By similarity)|p__Firmicutes	8.847
COG0225: Has an important function as a[...] to methionine (By similarity)|unclassified	13.158
COG0226: phosphate abc transporter	5.53
COG0226: phosphate abc transporter|p__Proteobacteria	2.979
COG0226: phosphate abc transporter|unclassified	2.551
COG0229: )-reductase	8.847
COG0229: )-reductase|p__Firmicutes	8.847
COG0231: Involved in peptide bond synth[...]yl transferase (By similarity)	18.518
COG0231: Involved in peptide bond synth[...]yl transferase (By similarity)|unclassified	18.518
COG0232: deoxyguanosinetriphosphate triphosphohydrolase-like protein	6.226
COG0232: deoxyguanosinetriphosphate triphosphohydrolase-like protein|p__Proteobacteria	3.916
COG0232: deoxyguanosinetriphosphate triphosphohydrolase-like protein|unclassified	2.309
COG0233: Responsible for the release of[...]ion to another (By similarity)	4.31
COG0233: Responsible for the release of[...]ion to another (By similarity)|unclassified	4.31
COG0238: Binds as a heterodimer with pr[...]he 30S subunit (By similarity)	66.667
COG0238: Binds as a heterodimer with pr[...]he 30S subunit (By similarity)|unclassified	66.667
COG0240: glycerol-3-phosphate dehydrogenase	5.335
COG0240: glycerol-3-phosphate dehydrogenase|p__Proteobacteria	5.335
COG0244: 50s ribosomal protein L10	12.083
COG0244: 50s ribosomal protein L10|p__Proteobacteria	9.846
COG0244: 50s ribosomal protein L10|p__Spirochaetes	2.237
COG0245: Involved in the biosynthesis o[...]hosphate (CMP) (By similarity)	11.494
COG0245: Involved in the biosynthesis o[...]hosphate (CMP) (By similarity)|p__Proteobacteria	11.494
COG0246: Mannitol dehydrogenase	2.222
COG0246: Mannitol dehydrogenase|p__Proteobacteria	2.222
COG0247: domain protein	1.309
COG0247: domain protein|p__Proteobacteria	1.309
COG0248: ppx gppa phosphatase	3.487
COG0248: ppx gppa phosphatase|p__Firmicutes	2.132
COG0248: ppx gppa phosphatase|unclassified	1.355
COG0249: that it carries out the mismat[...]TPase activity (By similarity)	1.052
COG0249: that it carries out the mismat[...]TPase activity (By similarity)|p__Firmicutes	0.511
COG0249: that it carries out the mismat[...]TPase activity (By similarity)|unclassified	0.541
COG0250: Participates in transcription [...]ntitermination (By similarity)	14.571
COG0250: Participates in transcription [...]ntitermination (By similarity)|unclassified	14.571
COG0251: Endoribonuclease LPSP	3.999
COG0251: Endoribonuclease LPSP|p__Proteobacteria	3.999
COG0252: L-asparaginase	5.683
COG0252: L-asparaginase|unclassified	5.683
COG0258: Structure-specific nuclease wi[...]ochondrial DNA (By similarity)	0.985
COG0258: Structure-specific nuclease wi[...]ochondrial DNA (By similarity)|p__Firmicutes	0.985
COG0260: Presumably involved in the pro[...]rious peptides (By similarity)	8.171
COG0260: Presumably involved in the pro[...]rious peptides (By similarity)|p__Firmicutes	0.957
COG0260: Presumably involved in the pro[...]rious peptides (By similarity)|p__Proteobacteria	7.214
COG0263: Catalyzes the transfer of a ph[...] 5- oxoproline (By similarity)	1.391
COG0263: Catalyzes the transfer of a ph[...] 5- oxoproline (By similarity)|unclassified	1.391
COG0264: Associates with the EF-Tu.GDP [...]n the ribosome (By similarity)	25.742
COG0264: Associates with the EF-Tu.GDP [...]n the ribosome (By similarity)|p__Proteobacteria	25.742
COG0265: Serine protease	4.282
COG0265: Serine protease|p__Proteobacteria	4.282
COG0266: Involved in base excision repa[...] 5'-phosphates (By similarity)	1.908
COG0266: Involved in base excision repa[...] 5'-phosphates (By similarity)|p__Proteobacteria	1.908
COG0268: Binds directly to 16S ribosomal RNA (By similarity)	13.889
COG0268: Binds directly to 16S ribosomal RNA (By similarity)|p__Proteobacteria	13.889
COG0269: synthase	2.723
COG0269: synthase|p__Euryarchaeota	2.723
COG0270: Cytosine-specific methyltransferase	15.767
COG0270: Cytosine-specific methyltransferase|p__Proteobacteria	15.767
COG0272: DNA ligase (NAD+) activity	10.99
COG0272: DNA ligase (NAD+) activity|p__Firmicutes	1.412
COG0272: DNA ligase (NAD+) activity|p__Proteobacteria	4.838
COG0272: DNA ligase (NAD+) activity|unclassified	4.739
COG0275: Specifically methylates the N4[...]2) of 16S rRNA (By similarity)	14.14
COG0275: Specifically methylates the N4[...]2) of 16S rRNA (By similarity)|p__Firmicutes	1.639
COG0275: Specifically methylates the N4[...]2) of 16S rRNA (By similarity)|p__Proteobacteria	12.501
COG0277: FAD linked oxidase domain protein	2.111
COG0277: FAD linked oxidase domain protein|p__Firmicutes	1.284
COG0277: FAD linked oxidase domain protein|p__Proteobacteria	0.827
COG0280: phosphate acetyltransferase	2.331
COG0280: phosphate acetyltransferase|p__Proteobacteria	2.331
COG0281: malic enzyme	8.213
COG0281: malic enzyme|p__Proteobacteria	6.483
COG0281: malic enzyme|unclassified	1.73
COG0282: acetate kinase activity	1.155
COG0282: acetate kinase activity|p__Firmicutes	1.155
COG0283: Cytidine monophosphate kinase	19.135
COG0283: Cytidine monophosphate kinase|p__Firmicutes	6.061
COG0283: Cytidine monophosphate kinase|p__Proteobacteria	13.075
COG0284: Catalyzes the decarboxylation [...]hosphate (UMP) (By similarity)	3.436
COG0284: Catalyzes the decarboxylation [...]hosphate (UMP) (By similarity)|p__Proteobacteria	3.436
COG0285: Folylpolyglutamate synthase	24.539
COG0285: Folylpolyglutamate synthase|p__Proteobacteria	24.539
COG0287: prephenate dehydrogenase	1.587
COG0287: prephenate dehydrogenase|p__Proteobacteria	1.587
COG0292: Binds directly to 23S ribosoma[...]f that subunit (By similarity)	16.902
COG0292: Binds directly to 23S ribosoma[...]f that subunit (By similarity)|p__Proteobacteria	16.902
COG0295: cytidine deaminase	1.905
COG0295: cytidine deaminase|p__Proteobacteria	1.905
COG0297: starch synthase activity	2.64
COG0297: starch synthase activity|p__Firmicutes	0.889
COG0297: starch synthase activity|p__Spirochaetes	0.907
COG0297: starch synthase activity|unclassified	0.845
COG0300: Dehydrogenase	7.694
COG0300: Dehydrogenase|p__Firmicutes	1.942
COG0300: Dehydrogenase|p__Proteobacteria	5.753
COG0301: Catalyzes the ATP-dependent tr[...]ulfide by IscS (By similarity)	12.002
COG0301: Catalyzes the ATP-dependent tr[...]ulfide by IscS (By similarity)|p__Euryarchaeota	1.616
COG0301: Catalyzes the ATP-dependent tr[...]ulfide by IscS (By similarity)|p__Proteobacteria	10.386
COG0303: Molybdenum cofactor synthesis domain protein	4.805
COG0303: Molybdenum cofactor synthesis domain protein|p__Euryarchaeota	2.902
COG0303: Molybdenum cofactor synthesis domain protein|p__Proteobacteria	1.903
COG0304: Catalyzes the condensation rea[...]om malonyl-ACP (By similarity)	20.559
COG0304: Catalyzes the condensation rea[...]om malonyl-ACP (By similarity)|p__Proteobacteria	20.559
COG0306: inorganic phosphate transmembrane transporter activity	0.88
COG0306: inorganic phosphate transmembrane transporter activity|p__Proteobacteria	0.88
COG0307: riboflavin synthase, subunit alpha	2.179
COG0307: riboflavin synthase, subunit alpha|p__Proteobacteria	2.179
COG0308: aminopeptidase	0.278
COG0308: aminopeptidase|p__Proteobacteria	0.278
COG0309: Hydrogenase expression formation protein HypE	4.444
COG0309: Hydrogenase expression formation protein HypE|unclassified	4.444
COG0312: peptidase U62 modulator of DNA gyrase	1.167
COG0312: peptidase U62 modulator of DNA gyrase|unclassified	1.167
COG0313: Catalyzes the 2'-O-methylation[...]2) in 16S rRNA (By similarity)	4.785
COG0313: Catalyzes the 2'-O-methylation[...]2) in 16S rRNA (By similarity)|p__Chloroflexi	4.785
COG0317: In eubacteria ppGpp (guanosine[...]onal abundance (By similarity)	2.773
COG0317: In eubacteria ppGpp (guanosine[...]onal abundance (By similarity)|p__Bacteroidetes	1.009
COG0317: In eubacteria ppGpp (guanosine[...]onal abundance (By similarity)|p__Proteobacteria	0.777
COG0317: In eubacteria ppGpp (guanosine[...]onal abundance (By similarity)|unclassified	0.987
COG0318: Amp-dependent synthetase and ligase	11.814
COG0318: Amp-dependent synthetase and ligase|p__Firmicutes	0.96
COG0318: Amp-dependent synthetase and ligase|p__Proteobacteria	8.224
COG0318: Amp-dependent synthetase and ligase|unclassified	2.63
COG0319: metalloendopeptidase activity	4.525
COG0319: metalloendopeptidase activity|p__Proteobacteria	4.525
COG0320: Catalyzes the radical-mediated[...]ed derivatives (By similarity)	5.883
COG0320: Catalyzes the radical-mediated[...]ed derivatives (By similarity)|p__Proteobacteria	2.708
COG0320: Catalyzes the radical-mediated[...]ed derivatives (By similarity)|unclassified	3.175
COG0321: Catalyzes the transfer of endo[...]ical substrate (By similarity)	5.357
COG0321: Catalyzes the transfer of endo[...]ical substrate (By similarity)|p__Proteobacteria	5.357
COG0322: The UvrABC repair system catal[...]he 5' incision (By similarity)	4.543
COG0322: The UvrABC repair system catal[...]he 5' incision (By similarity)|p__Proteobacteria	4.543
COG0323: This protein is involved in th[...]fector complex (By similarity)	3.309
COG0323: This protein is involved in th[...]fector complex (By similarity)|p__Proteobacteria	2.212
COG0323: This protein is involved in th[...]fector complex (By similarity)|unclassified	1.096
COG0324: Catalyzes the transfer of a di[...]nosine (i(6)A) (By similarity)	18.944
COG0324: Catalyzes the transfer of a di[...]nosine (i(6)A) (By similarity)|p__Proteobacteria	18.944
COG0326: Molecular chaperone. Has ATPase activity (By similarity)	2.119
COG0326: Molecular chaperone. Has ATPase activity (By similarity)|p__Firmicutes	2.119
COG0327: dinuclear metal center protein, YbgI	0.358
COG0327: dinuclear metal center protein, YbgI|unclassified	0.358
COG0329: Catalyzes the condensation of [...]olinate (HTPA) (By similarity)	3.365
COG0329: Catalyzes the condensation of [...]olinate (HTPA) (By similarity)|unclassified	3.365
COG0330: Band 7 protein	72.52
COG0330: Band 7 protein|p__Proteobacteria	71.207
COG0330: Band 7 protein|p__Spirochaetes	1.312
COG0331: Malonyl coA-acyl carrier protein transacylase	0.757
COG0331: Malonyl coA-acyl carrier protein transacylase|p__Bacteroidetes	0.757
COG0334: oxidoreductase activity, actin[...]onors, NAD or NADP as acceptor	3.289
COG0334: oxidoreductase activity, actin[...]onors, NAD or NADP as acceptor|p__Proteobacteria	2.179
COG0334: oxidoreductase activity, actin[...]onors, NAD or NADP as acceptor|unclassified	1.11
COG0335: This protein is located at the[...]A binding site (By similarity)	117.647
COG0335: This protein is located at the[...]A binding site (By similarity)|p__Proteobacteria	117.647
COG0337: 3-dehydroquinate synthase	8.002
COG0337: 3-dehydroquinate synthase|p__Proteobacteria	8.002
COG0338: site-specific DNA-methyltransf[...]se (adenine-specific) activity	0.276
COG0338: site-specific DNA-methyltransf[...]se (adenine-specific) activity|p__Proteobacteria	0.276
COG0339: oligopeptidase a	4.408
COG0339: oligopeptidase a|p__Proteobacteria	4.408
COG0340: Biotin- acetyl-CoA-carboxylase ligase	1.433
COG0340: Biotin- acetyl-CoA-carboxylase ligase|p__Proteobacteria	1.433
COG0342: Part of the Sec protein transl[...]nction of SecA (By similarity)	1.976
COG0342: Part of the Sec protein transl[...]nction of SecA (By similarity)|p__Proteobacteria	1.976
COG0343: Exchanges the guanine residue [...]eazaguanosine) (By similarity)	13.347
COG0343: Exchanges the guanine residue [...]eazaguanosine) (By similarity)|p__Euryarchaeota	1.012
COG0343: Exchanges the guanine residue [...]eazaguanosine) (By similarity)|p__Proteobacteria	1.086
COG0343: Exchanges the guanine residue [...]eazaguanosine) (By similarity)|unclassified	11.249
COG0346: glyoxalase bleomycin resistance protein dioxygenase	6.047
COG0346: glyoxalase bleomycin resistance protein dioxygenase|p__Firmicutes	2.463
COG0346: glyoxalase bleomycin resistance protein dioxygenase|p__Proteobacteria	3.584
COG0348: 4Fe-4S Ferredoxin iron-sulfur binding domain protein	5.319
COG0348: 4Fe-4S Ferredoxin iron-sulfur binding domain protein|p__Proteobacteria	5.319
COG0349: Exonuclease involved in the 3'[...]ononucleotides (By similarity)	52.14
COG0349: Exonuclease involved in the 3'[...]ononucleotides (By similarity)|p__Proteobacteria	52.14
COG0351: phosphomethylpyrimidine kinase	1.007
COG0351: phosphomethylpyrimidine kinase|p__Proteobacteria	1.007
COG0352: Condenses 4-methyl-5-(beta-hyd[...]hosphate (TMP) (By similarity)	5.738
COG0352: Condenses 4-methyl-5-(beta-hyd[...]hosphate (TMP) (By similarity)|p__Firmicutes	3.356
COG0352: Condenses 4-methyl-5-(beta-hyd[...]hosphate (TMP) (By similarity)|p__Proteobacteria	2.383
COG0353: May play a role in DNA repair.[...] RecF and RecO (By similarity)	6.849
COG0353: May play a role in DNA repair.[...] RecF and RecO (By similarity)|p__Proteobacteria	6.849
COG0356: it plays a direct role in the [...]s the membrane (By similarity)	8.932
COG0356: it plays a direct role in the [...]s the membrane (By similarity)|p__Proteobacteria	8.538
COG0356: it plays a direct role in the [...]s the membrane (By similarity)|unclassified	0.394
COG0357: Specifically methylates the N7[...]ne in 16S rRNA (By similarity)	5.642
COG0357: Specifically methylates the N7[...]ne in 16S rRNA (By similarity)|p__Proteobacteria	5.642
COG0358: DNA primase activity	1.54
COG0358: DNA primase activity|unclassified	1.54
COG0359: Binds to the 23S rRNA (By similarity)	4.292
COG0359: Binds to the 23S rRNA (By similarity)|p__Proteobacteria	4.292
COG0360: Binds together with S18 to 16S ribosomal RNA (By similarity)	31.502
COG0360: Binds together with S18 to 16S ribosomal RNA (By similarity)|p__Proteobacteria	7.692
COG0360: Binds together with S18 to 16S ribosomal RNA (By similarity)|unclassified	23.809
COG0361: however, it seems to stimulate[...] IF-2 and IF-3 (By similarity)	166.667
COG0361: however, it seems to stimulate[...] IF-2 and IF-3 (By similarity)|unclassified	166.667
COG0363: Catalyzes the reversible isome[...]d ammonium ion (By similarity)	4.702
COG0363: Catalyzes the reversible isome[...]d ammonium ion (By similarity)|unclassified	4.702
COG0364: Glucose-6-phosphate 1-dehydrogenase	0.125
COG0364: Glucose-6-phosphate 1-dehydrogenase|unclassified	0.125
COG0365: Catalyzes the conversion of ac[...] product AcCoA (By similarity)	3.419
COG0365: Catalyzes the conversion of ac[...] product AcCoA (By similarity)|p__Proteobacteria	3.419
COG0366: alpha amylase, catalytic	20.856
COG0366: alpha amylase, catalytic|p__Firmicutes	7.981
COG0366: alpha amylase, catalytic|p__Proteobacteria	2.067
COG0366: alpha amylase, catalytic|unclassified	10.809
COG0367: asparagine synthetase	1.742
COG0367: asparagine synthetase|p__Bacteroidetes	0.784
COG0367: asparagine synthetase|p__Proteobacteria	0.959
COG0372: citrate synthase	18.357
COG0372: citrate synthase|p__Proteobacteria	18.357
COG0373: Catalyzes the NADPH-dependent [...]aldehyde (GSA) (By similarity)	22.535
COG0373: Catalyzes the NADPH-dependent [...]aldehyde (GSA) (By similarity)|p__Proteobacteria	22.535
COG0374: Hydrogenase, large subunit	0.262
COG0374: Hydrogenase, large subunit|unclassified	0.262
COG0377: NDH-1 shuttles electrons from [...]roton gradient (By similarity)	9.032
COG0377: NDH-1 shuttles electrons from [...]roton gradient (By similarity)|p__Proteobacteria	1.32
COG0377: NDH-1 shuttles electrons from [...]roton gradient (By similarity)|unclassified	7.712
COG0379: Catalyzes the condensation of [...]rm quinolinate (By similarity)	14.765
COG0379: Catalyzes the condensation of [...]rm quinolinate (By similarity)|p__Proteobacteria	14.515
COG0379: Catalyzes the condensation of [...]rm quinolinate (By similarity)|unclassified	0.25
COG0381: UDP-N-acetylglucosamine 2-epimerase	2.646
COG0381: UDP-N-acetylglucosamine 2-epimerase|unclassified	2.646
COG0385: bile acid	1.276
COG0385: bile acid|p__Proteobacteria	1.276
COG0386: glutathione peroxidase	14.925
COG0386: glutathione peroxidase|unclassified	14.925
COG0388: nitrilase cyanide hydratase an[...]olipoprotein n-acyltransferase	9.549
COG0388: nitrilase cyanide hydratase an[...]olipoprotein n-acyltransferase|p__Euryarchaeota	1.418
COG0388: nitrilase cyanide hydratase an[...]olipoprotein n-acyltransferase|p__Proteobacteria	8.13
COG0390: (ABC) transporter	5.882
COG0390: (ABC) transporter|p__Firmicutes	5.882
COG0395: Binding-protein-dependent tran[...]stems inner membrane component	6.859
COG0395: Binding-protein-dependent tran[...]stems inner membrane component|p__Proteobacteria	6.648
COG0395: Binding-protein-dependent tran[...]stems inner membrane component|unclassified	0.211
COG0396: feS assembly ATPase SufC	9.125
COG0396: feS assembly ATPase SufC|p__Euryarchaeota	2.37
COG0396: feS assembly ATPase SufC|p__Proteobacteria	6.755
COG0397: UPF0061 protein	4.559
COG0397: UPF0061 protein|p__Proteobacteria	4.559
COG0398: Snare associated golgi protein	3.717
COG0398: Snare associated golgi protein|p__Firmicutes	3.717
COG0399: DegT DnrJ EryC1 StrS aminotransferase	1.079
COG0399: DegT DnrJ EryC1 StrS aminotransferase|p__Proteobacteria	1.079
COG0402: deaminase	2.488
COG0402: deaminase|p__Proteobacteria	2.488
COG0404: The glycine cleavage system ca[...]ion of glycine (By similarity)	22.509
COG0404: The glycine cleavage system ca[...]ion of glycine (By similarity)|p__Firmicutes	2.079
COG0404: The glycine cleavage system ca[...]ion of glycine (By similarity)|p__Proteobacteria	20.43
COG0405: gamma-glutamyltransferase activity	4.926
COG0405: gamma-glutamyltransferase activity|unclassified	4.926
COG0407: Catalyzes the decarboxylation [...]phyrinogen-III (By similarity)	10.99
COG0407: Catalyzes the decarboxylation [...]phyrinogen-III (By similarity)|p__Proteobacteria	10.99
COG0408: Key enzyme in heme biosynthesi[...]phyrinogen III (By similarity)	2.674
COG0408: Key enzyme in heme biosynthesi[...]phyrinogen III (By similarity)|p__Proteobacteria	2.674
COG0409: hydrogenase expression formation protein HypD	2.38
COG0409: hydrogenase expression formation protein HypD|p__Euryarchaeota	1.217
COG0409: hydrogenase expression formation protein HypD|p__Proteobacteria	1.164
COG0410: amino acid transport	1.957
COG0410: amino acid transport|p__Proteobacteria	1.957
COG0411: (ABC) transporter	6.072
COG0411: (ABC) transporter|p__Spirochaetes	3.394
COG0411: (ABC) transporter|unclassified	2.678
COG0413: Catalyzes the reversible react[...]m ketopantoate (By similarity)	0.907
COG0413: Catalyzes the reversible react[...]m ketopantoate (By similarity)|p__Proteobacteria	0.907
COG0414: Catalyzes the condensation of [...]e intermediate (By similarity)	1.408
COG0414: Catalyzes the condensation of [...]e intermediate (By similarity)|p__Proteobacteria	1.408
COG0415: deoxyribo-dipyrimidine photolyase	3.216
COG0415: deoxyribo-dipyrimidine photolyase|p__Firmicutes	1.149
COG0415: deoxyribo-dipyrimidine photolyase|unclassified	2.066
COG0416: Catalyzes the reversible forma[...]t not acyl-CoA (By similarity)	1.484
COG0416: Catalyzes the reversible forma[...]t not acyl-CoA (By similarity)|p__Proteobacteria	1.484
COG0418: Dihydroorotase	38.098
COG0418: Dihydroorotase|p__Proteobacteria	38.098
COG0419: Involved in DNA double-strand [...]11 active site (By similarity)	1.803
COG0419: Involved in DNA double-strand [...]11 active site (By similarity)|p__Euryarchaeota	1.803
COG0420: Exonuclease	2.676
COG0420: Exonuclease|p__Chloroflexi	1.159
COG0420: Exonuclease|unclassified	1.517
COG0422: thiamine diphosphate biosynthetic process	10.157
COG0422: thiamine diphosphate biosynthetic process|p__Proteobacteria	10.026
COG0422: thiamine diphosphate biosynthetic process|unclassified	0.131
COG0427: Acetyl-CoA hydrolase	1.279
COG0427: Acetyl-CoA hydrolase|unclassified	1.279
COG0429: Alpha beta hydrolase	1.195
COG0429: Alpha beta hydrolase|p__Proteobacteria	1.195
COG0433: Aaa atpase	2.18
COG0433: Aaa atpase|p__Proteobacteria	1.745
COG0433: Aaa atpase|unclassified	0.434
COG0435: glutathione Stransferase	5.591
COG0435: glutathione Stransferase|p__Proteobacteria	5.591
COG0436: aminotransferase	7.004
COG0436: aminotransferase|p__Bacteroidetes	0.708
COG0436: aminotransferase|p__Firmicutes	3.625
COG0436: aminotransferase|p__Proteobacteria	1.508
COG0436: aminotransferase|p__Spirochaetes	1.093
COG0436: aminotransferase|unclassified	0.071
COG0438: Glycosyl transferase (Group 1	32.034
COG0438: Glycosyl transferase (Group 1|p__Firmicutes	2.101
COG0438: Glycosyl transferase (Group 1|p__Proteobacteria	4.102
COG0438: Glycosyl transferase (Group 1|unclassified	25.831
COG0439: acetyl-CoA carboxylase biotin carboxylase	48.293
COG0439: acetyl-CoA carboxylase biotin carboxylase|p__Bacteroidetes	0.932
COG0439: acetyl-CoA carboxylase biotin carboxylase|p__Proteobacteria	5.406
COG0439: acetyl-CoA carboxylase biotin carboxylase|p__Spirochaetes	0.998
COG0439: acetyl-CoA carboxylase biotin carboxylase|unclassified	40.957
COG0441: threonine-tRNA ligase activity	0.934
COG0441: threonine-tRNA ligase activity|p__Proteobacteria	0.934
COG0442: Catalyzes the attachment of pr[...]dited by ProRS (By similarity)	41.044
COG0442: Catalyzes the attachment of pr[...]dited by ProRS (By similarity)|p__Firmicutes	1.176
COG0442: Catalyzes the attachment of pr[...]dited by ProRS (By similarity)|p__Proteobacteria	38.783
COG0442: Catalyzes the attachment of pr[...]dited by ProRS (By similarity)|unclassified	1.085
COG0443: Heat shock protein	32.475
COG0443: Heat shock protein|p__Euryarchaeota	1.318
COG0443: Heat shock protein|p__Proteobacteria	30.34
COG0443: Heat shock protein|unclassified	0.818
COG0445: NAD-binding protein involved i[...]cmnm(5)s(2)U34 (By similarity)	176.797
COG0445: NAD-binding protein involved i[...]cmnm(5)s(2)U34 (By similarity)|p__Firmicutes	1.576
COG0445: NAD-binding protein involved i[...]cmnm(5)s(2)U34 (By similarity)|p__Proteobacteria	175.221
COG0446: pyridine nucleotide-disulfide oxidoreductase	2.823
COG0446: pyridine nucleotide-disulfide oxidoreductase|p__Firmicutes	1.795
COG0446: pyridine nucleotide-disulfide oxidoreductase|p__Proteobacteria	1.028
COG0449: Catalyzes the first step in he[...]itrogen source (By similarity)	1.942
COG0449: Catalyzes the first step in he[...]itrogen source (By similarity)|p__Spirochaetes	1.942
COG0450: alkyl hydroperoxide reductase	3.564
COG0450: alkyl hydroperoxide reductase|p__Proteobacteria	3.564
COG0451: Nad-dependent epimerase dehydratase	5.368
COG0451: Nad-dependent epimerase dehydratase|p__Firmicutes	2.77
COG0451: Nad-dependent epimerase dehydratase|p__Proteobacteria	2.438
COG0451: Nad-dependent epimerase dehydratase|unclassified	0.16
COG0454: acetyltransferase	10.526
COG0454: acetyltransferase|p__Proteobacteria	10.526
COG0457: repeat-containing protein	8.078
COG0457: repeat-containing protein|p__Euryarchaeota	3.771
COG0457: repeat-containing protein|p__Proteobacteria	2.075
COG0457: repeat-containing protein|p__Spirochaetes	1.142
COG0457: repeat-containing protein|unclassified	1.091
COG0458: carbamoyl-phosphate synthetase ammonia chain	2.339
COG0458: carbamoyl-phosphate synthetase ammonia chain|p__Firmicutes	0.383
COG0458: carbamoyl-phosphate synthetase ammonia chain|p__Proteobacteria	1.956
COG0459: Prevents misfolding and promot[...]ess conditions (By similarity)	14.715
COG0459: Prevents misfolding and promot[...]ess conditions (By similarity)|p__Firmicutes	0.913
COG0459: Prevents misfolding and promot[...]ess conditions (By similarity)|unclassified	13.802
COG0460: homoserine dehydrogenase	4.596
COG0460: homoserine dehydrogenase|unclassified	4.596
COG0461: orotate phosphoribosyltransferase activity	6.211
COG0461: orotate phosphoribosyltransferase activity|p__Proteobacteria	6.211
COG0462: Phosphoribosyl pyrophosphate synthase	15.602
COG0462: Phosphoribosyl pyrophosphate synthase|p__Proteobacteria	13.525
COG0462: Phosphoribosyl pyrophosphate synthase|p__Spirochaetes	2.077
COG0463: Glycosyl transferase, family 2	2.502
COG0463: Glycosyl transferase, family 2|p__Euryarchaeota	1.795
COG0463: Glycosyl transferase, family 2|p__Proteobacteria	0.707
COG0465: Acts as a processive, ATP-depe[...]brane proteins (By similarity)	2.715
COG0465: Acts as a processive, ATP-depe[...]brane proteins (By similarity)|p__Firmicutes	0.853
COG0465: Acts as a processive, ATP-depe[...]brane proteins (By similarity)|p__Spirochaetes	0.706
COG0465: Acts as a processive, ATP-depe[...]brane proteins (By similarity)|unclassified	1.156
COG0466: ATP-dependent serine protease [...]pecific manner (By similarity)	2.739
COG0466: ATP-dependent serine protease [...]pecific manner (By similarity)|p__Chloroflexi	1.739
COG0466: ATP-dependent serine protease [...]pecific manner (By similarity)|p__Firmicutes	0.495
COG0466: ATP-dependent serine protease [...]pecific manner (By similarity)|p__Proteobacteria	0.505
COG0468: Can catalyze the hydrolysis of[...]lytic cleavage (By similarity)	16.839
COG0468: Can catalyze the hydrolysis of[...]lytic cleavage (By similarity)|p__Bacteroidetes	1.292
COG0468: Can catalyze the hydrolysis of[...]lytic cleavage (By similarity)|p__Proteobacteria	3.268
COG0468: Can catalyze the hydrolysis of[...]lytic cleavage (By similarity)|unclassified	12.279
COG0469: Pyruvate kinase	9.516
COG0469: Pyruvate kinase|p__Firmicutes	0.826
COG0469: Pyruvate kinase|p__Proteobacteria	6.723
COG0469: Pyruvate kinase|unclassified	1.967
COG0471: Transporter	4.557
COG0471: Transporter|p__Proteobacteria	2.793
COG0471: Transporter|unclassified	1.764
COG0472: phospho-N-acetylmuramoyl-pentapeptide-transferase activity	17.906
COG0472: phospho-N-acetylmuramoyl-pentapeptide-transferase activity|p__Proteobacteria	17.906
COG0473: 3-isopropylmalate dehydrogenase activity	1.105
COG0473: 3-isopropylmalate dehydrogenase activity|p__Proteobacteria	1.105
COG0474: P-type atpase	1.776
COG0474: P-type atpase|p__Euryarchaeota	0.954
COG0474: P-type atpase|p__Proteobacteria	0.822
COG0476: small protein activating enzyme activity	2.924
COG0476: small protein activating enzyme activity|p__Proteobacteria	2.924
COG0477: major facilitator Superfamily	12.044
COG0477: major facilitator Superfamily|p__Firmicutes	2.778
COG0477: major facilitator Superfamily|p__Proteobacteria	2.196
COG0477: major facilitator Superfamily|unclassified	7.071
COG0479: succinate dehydrogenase	2.093
COG0479: succinate dehydrogenase|p__Proteobacteria	2.093
COG0480: Catalyzes the GTP-dependent ri[...]n the ribosome (By similarity)	1.998
COG0480: Catalyzes the GTP-dependent ri[...]n the ribosome (By similarity)|p__Bacteroidetes	0.613
COG0480: Catalyzes the GTP-dependent ri[...]n the ribosome (By similarity)|p__Spirochaetes	1.065
COG0480: Catalyzes the GTP-dependent ri[...]n the ribosome (By similarity)|unclassified	0.319
COG0481: Required for accurate and effi[...]pendent manner (By similarity)	37.009
COG0481: Required for accurate and effi[...]pendent manner (By similarity)|p__Firmicutes	1.59
COG0481: Required for accurate and effi[...]pendent manner (By similarity)|p__Proteobacteria	34.085
COG0481: Required for accurate and effi[...]pendent manner (By similarity)|unclassified	1.334
COG0482: Catalyzes the 2-thiolation of [...]ion of s(2)U34 (By similarity)	8.708
COG0482: Catalyzes the 2-thiolation of [...]ion of s(2)U34 (By similarity)|p__Proteobacteria	8.708
COG0483: inositol monophosphatase	11.673
COG0483: inositol monophosphatase|p__Proteobacteria	11.673
COG0484: ATP binding to DnaK triggers t[...]ation proteins (By similarity)	2.092
COG0484: ATP binding to DnaK triggers t[...]ation proteins (By similarity)|unclassified	2.092
COG0486: Exhibits a very high intrinsic[...]cmnm(5)s(2)U34 (By similarity)	4.27
COG0486: Exhibits a very high intrinsic[...]cmnm(5)s(2)U34 (By similarity)|unclassified	4.27
COG0488: (ABC) transporter	17.936
COG0488: (ABC) transporter|p__Firmicutes	1.864
COG0488: (ABC) transporter|p__Proteobacteria	15.136
COG0488: (ABC) transporter|unclassified	0.936
COG0489: ATP-binding protein	1.913
COG0489: ATP-binding protein|p__Chloroflexi	1.616
COG0489: ATP-binding protein|p__Proteobacteria	0.298
COG0491: Beta-lactamase domain protein	18.99
COG0491: Beta-lactamase domain protein|p__Proteobacteria	18.99
COG0492: thioredoxin reductase	6.061
COG0492: thioredoxin reductase|p__Firmicutes	6.061
COG0493: metal cluster binding	6.035
COG0493: metal cluster binding|p__Firmicutes	1.004
COG0493: metal cluster binding|p__Proteobacteria	3.153
COG0493: metal cluster binding|p__Spirochaetes	0.911
COG0493: metal cluster binding|unclassified	0.967
COG0494: Nudix hydrolase	176.688
COG0494: Nudix hydrolase|p__Proteobacteria	10.021
COG0494: Nudix hydrolase|unclassified	166.667
COG0497: May be involved in recombinati[...]of damaged DNA (By similarity)	0.864
COG0497: May be involved in recombinati[...]of damaged DNA (By similarity)|p__Firmicutes	0.864
COG0498: threonine synthase	3.196
COG0498: threonine synthase|p__Proteobacteria	0.899
COG0498: threonine synthase|p__Spirochaetes	0.998
COG0498: threonine synthase|unclassified	1.299
COG0499: May play a key role in the reg[...]ylhomocysteine (By similarity)	14.309
COG0499: May play a key role in the reg[...]ylhomocysteine (By similarity)|p__Proteobacteria	2.349
COG0499: May play a key role in the reg[...]ylhomocysteine (By similarity)|unclassified	11.96
COG0500: Methyltransferase	26.909
COG0500: Methyltransferase|p__Proteobacteria	26.909
COG0502: Catalyzes the conversion of de[...]ased mechanism (By similarity)	5.199
COG0502: Catalyzes the conversion of de[...]ased mechanism (By similarity)|p__Proteobacteria	5.199
COG0503: Catalyzes a salvage reaction r[...]novo synthesis (By similarity)	14.514
COG0503: Catalyzes a salvage reaction r[...]novo synthesis (By similarity)|p__Proteobacteria	13.969
COG0503: Catalyzes a salvage reaction r[...]novo synthesis (By similarity)|unclassified	0.545
COG0504: Catalyzes the ATP-dependent am[...]ce of nitrogen (By similarity)	15.689
COG0504: Catalyzes the ATP-dependent am[...]ce of nitrogen (By similarity)|p__Proteobacteria	12.816
COG0504: Catalyzes the ATP-dependent am[...]ce of nitrogen (By similarity)|unclassified	2.874
COG0505: carbamoyl-phosphate synthetase glutamine chain	29.965
COG0505: carbamoyl-phosphate synthetase glutamine chain|p__Firmicutes	3.3
COG0505: carbamoyl-phosphate synthetase glutamine chain|p__Proteobacteria	23.319
COG0505: carbamoyl-phosphate synthetase glutamine chain|unclassified	3.345
COG0507: exodeoxyribonuclease v alpha	0.571
COG0507: exodeoxyribonuclease v alpha|p__Proteobacteria	0.571
COG0508: Dehydrogenase	16.536
COG0508: Dehydrogenase|p__Firmicutes	1.534
COG0508: Dehydrogenase|p__Proteobacteria	10.591
COG0508: Dehydrogenase|unclassified	4.412
COG0512: anthranilate synthase	0.375
COG0512: anthranilate synthase|p__Proteobacteria	0.375
COG0513: purine NTP-dependent helicase activity	23.791
COG0513: purine NTP-dependent helicase activity|p__Firmicutes	3.942
COG0513: purine NTP-dependent helicase activity|p__Proteobacteria	18.44
COG0513: purine NTP-dependent helicase activity|unclassified	1.408
COG0514: atp-dependent dna helicase	6.068
COG0514: atp-dependent dna helicase|p__Firmicutes	1.233
COG0514: atp-dependent dna helicase|p__Proteobacteria	4.009
COG0514: atp-dependent dna helicase|unclassified	0.826
COG0515: Serine Threonine protein kinase	3.965
COG0515: Serine Threonine protein kinase|p__Euryarchaeota	1.739
COG0515: Serine Threonine protein kinase|p__Proteobacteria	2.226
COG0516: Catalyzes the conversion of in[...]of cell growth (By similarity)	0.843
COG0516: Catalyzes the conversion of in[...]of cell growth (By similarity)|p__Spirochaetes	0.843
COG0517: Catalyzes the conversion of in[...]of cell growth (By similarity)	7.328
COG0517: Catalyzes the conversion of in[...]of cell growth (By similarity)|p__Euryarchaeota	2.37
COG0517: Catalyzes the conversion of in[...]of cell growth (By similarity)|p__Proteobacteria	3.245
COG0517: Catalyzes the conversion of in[...]of cell growth (By similarity)|p__Spirochaetes	0.843
COG0517: Catalyzes the conversion of in[...]of cell growth (By similarity)|unclassified	0.87
COG0518: Catalyzes the synthesis of GMP from XMP (By similarity)	3.997
COG0518: Catalyzes the synthesis of GMP from XMP (By similarity)|p__Proteobacteria	1.881
COG0518: Catalyzes the synthesis of GMP from XMP (By similarity)|p__Spirochaetes	2.116
COG0519: Catalyzes the synthesis of GMP from XMP (By similarity)	17.142
COG0519: Catalyzes the synthesis of GMP from XMP (By similarity)|p__Proteobacteria	14.097
COG0519: Catalyzes the synthesis of GMP from XMP (By similarity)|p__Spirochaetes	2.116
COG0519: Catalyzes the synthesis of GMP from XMP (By similarity)|unclassified	0.929
COG0520: cysteine desulfurase	5.281
COG0520: cysteine desulfurase|p__Firmicutes	1.761
COG0520: cysteine desulfurase|p__Proteobacteria	3.52
COG0522: One of the primary rRNA bindin[...]he 30S subunit (By similarity)	17.836
COG0522: One of the primary rRNA bindin[...]he 30S subunit (By similarity)|p__Chloroflexi	1.949
COG0522: One of the primary rRNA bindin[...]he 30S subunit (By similarity)|p__Proteobacteria	15.886
COG0523: cobalamin synthesis protein	3.836
COG0523: cobalamin synthesis protein|p__Proteobacteria	3.836
COG0524: pfkb domain protein	13.863
COG0524: pfkb domain protein|p__Firmicutes	9.418
COG0524: pfkb domain protein|p__Proteobacteria	4.444
COG0525: amino acids such as threonine,[...]pendent manner (By similarity)	3.2
COG0525: amino acids such as threonine,[...]pendent manner (By similarity)|p__Proteobacteria	2.721
COG0525: amino acids such as threonine,[...]pendent manner (By similarity)|p__Spirochaetes	0.478
COG0527: Aspartokinase	11.203
COG0527: Aspartokinase|p__Proteobacteria	9.593
COG0527: Aspartokinase|unclassified	1.61
COG0528: UMP kinase activity	26.021
COG0528: UMP kinase activity|p__Euryarchaeota	1.727
COG0528: UMP kinase activity|p__Proteobacteria	24.294
COG0529: Catalyzes the synthesis of activated sulfate (By similarity)	0.651
COG0529: Catalyzes the synthesis of activated sulfate (By similarity)|p__Proteobacteria	0.651
COG0531: amino acid	12.988
COG0531: amino acid|p__Proteobacteria	0.808
COG0531: amino acid|unclassified	12.18
COG0532: One of the essential component[...]osomal complex (By similarity)	8.062
COG0532: One of the essential component[...]osomal complex (By similarity)|p__Proteobacteria	8.062
COG0533: Required for the formation of [...]g with adenine (By similarity)	5.074
COG0533: Required for the formation of [...]g with adenine (By similarity)|p__Firmicutes	2.288
COG0533: Required for the formation of [...]g with adenine (By similarity)|p__Proteobacteria	2.786
COG0534: Mate efflux family protein	8.01
COG0534: Mate efflux family protein|p__Proteobacteria	2.95
COG0534: Mate efflux family protein|unclassified	5.061
COG0535: radical SAM domain protein	4.402
COG0535: radical SAM domain protein|p__Proteobacteria	4.402
COG0536: An essential GTPase which bind[...]tion, in morphogenesis control	6.012
COG0536: An essential GTPase which bind[...]tion, in morphogenesis control|p__Firmicutes	1.015
COG0536: An essential GTPase which bind[...]tion, in morphogenesis control|p__Proteobacteria	4.997
COG0538: isocitrate dehydrogenase (NADp)	6.078
COG0538: isocitrate dehydrogenase (NADp)|p__Proteobacteria	3.663
COG0538: isocitrate dehydrogenase (NADp)|unclassified	2.415
COG0539: thus facilitating recognition [...]-rich sequence (By similarity)	4.967
COG0539: thus facilitating recognition [...]-rich sequence (By similarity)|p__Actinobacteria	0.962
COG0539: thus facilitating recognition [...]-rich sequence (By similarity)|p__Proteobacteria	4.005
COG0540: aspartate transcarbamylase	1001.56
COG0540: aspartate transcarbamylase|p__Proteobacteria	1001.56
COG0541: Involved in targeting and inse[...]cts with the SRP receptor FtsY	19.827
COG0541: Involved in targeting and inse[...]cts with the SRP receptor FtsY|p__Chloroflexi	1.689
COG0541: Involved in targeting and inse[...]cts with the SRP receptor FtsY|p__Euryarchaeota	0.962
COG0541: Involved in targeting and inse[...]cts with the SRP receptor FtsY|p__Proteobacteria	16.256
COG0541: Involved in targeting and inse[...]cts with the SRP receptor FtsY|p__Spirochaetes	0.921
COG0542: ATP-dependent CLP protease ATP-binding subunit	8.635
COG0542: ATP-dependent CLP protease ATP-binding subunit|p__Proteobacteria	6.04
COG0542: ATP-dependent CLP protease ATP-binding subunit|p__Spirochaetes	2.595
COG0543: cytochrome-b5 reductase activity, acting on NAD(P)H	1.447
COG0543: cytochrome-b5 reductase activity, acting on NAD(P)H|p__Spirochaetes	1.447
COG0544: Involved in protein export. Ac[...]rotein in an open conformation	8.209
COG0544: Involved in protein export. Ac[...]rotein in an open conformation|unclassified	8.209
COG0546: had-superfamily hydrolase, subfamily ia, variant	5.128
COG0546: had-superfamily hydrolase, subfamily ia, variant|p__Proteobacteria	5.128
COG0547: Anthranilate phosphoribosyltransferase	33.921
COG0547: Anthranilate phosphoribosyltransferase|p__Proteobacteria	32.877
COG0547: Anthranilate phosphoribosyltransferase|unclassified	1.045
COG0548: nag kinase	6.567
COG0548: nag kinase|p__Proteobacteria	5.758
COG0548: nag kinase|unclassified	0.809
COG0549: carbamate kinase	1.449
COG0549: carbamate kinase|p__Proteobacteria	1.449
COG0550: Releases the supercoiling and [...]ester backbone (By similarity)	2.297
COG0550: Releases the supercoiling and [...]ester backbone (By similarity)|p__Proteobacteria	1.079
COG0550: Releases the supercoiling and [...]ester backbone (By similarity)|unclassified	1.218
COG0552: Involved in targeting and inse[...]e ribosome-nascent chain (RNC)	1.721
COG0552: Involved in targeting and inse[...]e ribosome-nascent chain (RNC)|p__Firmicutes	1.721
COG0553: helicase	3.391
COG0553: helicase|p__Firmicutes	0.446
COG0553: helicase|p__Proteobacteria	2.945
COG0554: Key enzyme in the regulation o[...]and metabolism (By similarity)	5.98
COG0554: Key enzyme in the regulation o[...]and metabolism (By similarity)|p__Proteobacteria	5.98
COG0555: (ABC) transporter	6.944
COG0555: (ABC) transporter|p__Proteobacteria	6.944
COG0556: damaged site, the DNA wraps ar[...]and for damage (By similarity)	172.365
COG0556: damaged site, the DNA wraps ar[...]and for damage (By similarity)|p__Firmicutes	1.245
COG0556: damaged site, the DNA wraps ar[...]and for damage (By similarity)|p__Proteobacteria	4.453
COG0556: damaged site, the DNA wraps ar[...]and for damage (By similarity)|unclassified	166.667
COG0557: 3'-5' exoribonuclease that rel[...]tructured RNAs (By similarity)	1.717
COG0557: 3'-5' exoribonuclease that rel[...]tructured RNAs (By similarity)|p__Firmicutes	0.595
COG0557: 3'-5' exoribonuclease that rel[...]tructured RNAs (By similarity)|p__Proteobacteria	1.122
COG0560: phosphoserine phosphatase activity	5.52
COG0560: phosphoserine phosphatase activity|p__Proteobacteria	2.433
COG0560: phosphoserine phosphatase activity|unclassified	3.086
COG0564: pseudouridine synthase activity	14.861
COG0564: pseudouridine synthase activity|p__Bacteroidetes	1.027
COG0564: pseudouridine synthase activity|p__Firmicutes	2.915
COG0564: pseudouridine synthase activity|p__Proteobacteria	0.467
COG0564: pseudouridine synthase activity|unclassified	10.452
COG0566: Methyltransferase	15.031
COG0566: Methyltransferase|p__Bacteroidetes	0.902
COG0566: Methyltransferase|p__Proteobacteria	10.784
COG0566: Methyltransferase|unclassified	3.344
COG0568: Sigma factors are initiation f[...] then released (By similarity)	3.459
COG0568: Sigma factors are initiation f[...] then released (By similarity)|p__Proteobacteria	1.988
COG0568: Sigma factors are initiation f[...] then released (By similarity)|p__Spirochaetes	1.471
COG0571: Digests double-stranded RNA. I[...]he rRNA operon (By similarity)	7.463
COG0571: Digests double-stranded RNA. I[...]he rRNA operon (By similarity)|unclassified	7.463
COG0574: phosphotransferase activity, paired acceptors	1.23
COG0574: phosphotransferase activity, paired acceptors|p__Euryarchaeota	0.453
COG0574: phosphotransferase activity, paired acceptors|p__Proteobacteria	0.31
COG0574: phosphotransferase activity, paired acceptors|p__Spirochaetes	0.466
COG0575: phosphatidate Cytidylyltransferase	3.115
COG0575: phosphatidate Cytidylyltransferase|p__Firmicutes	3.115
COG0577: ABC transporter (permease)	4.561
COG0577: ABC transporter (permease)|p__Firmicutes	0.832
COG0577: ABC transporter (permease)|p__Proteobacteria	3.729
COG0579: malate dehydrogenase (quinone)	0.907
COG0579: malate dehydrogenase (quinone)|p__Proteobacteria	0.907
COG0581: phosphate abc transporter	7.682
COG0581: phosphate abc transporter|p__Proteobacteria	7.682
COG0582: Integrase	10.213
COG0582: Integrase|p__Firmicutes	2.404
COG0582: Integrase|p__Proteobacteria	6.137
COG0582: Integrase|unclassified	1.672
COG0583: Transcriptional regulator	43.154
COG0583: Transcriptional regulator|p__Proteobacteria	12.128
COG0583: Transcriptional regulator|unclassified	31.026
COG0585: Responsible for synthesis of p[...] transfer RNAs (By similarity)	4.842
COG0585: Responsible for synthesis of p[...] transfer RNAs (By similarity)|p__Proteobacteria	4.842
COG0586: SNARE associated Golgi	2.667
COG0586: SNARE associated Golgi|p__Proteobacteria	2.667
COG0587: DNA polymerase III (alpha subunit)	2.461
COG0587: DNA polymerase III (alpha subunit)|p__Firmicutes	0.747
COG0587: DNA polymerase III (alpha subunit)|p__Proteobacteria	0.773
COG0587: DNA polymerase III (alpha subunit)|p__Spirochaetes	0.941
COG0590: deaminase	4.785
COG0590: deaminase|p__Proteobacteria	4.785
COG0591: symporter	2.227
COG0591: symporter|p__Firmicutes	1.04
COG0591: symporter|p__Proteobacteria	1.188
COG0592: DNA polymerase processivity factor activity	71.791
COG0592: DNA polymerase processivity factor activity|p__Proteobacteria	71.791
COG0593: it binds specifically double-s[...] phospholipids (By similarity)	49.926
COG0593: it binds specifically double-s[...] phospholipids (By similarity)|p__Firmicutes	0.894
COG0593: it binds specifically double-s[...] phospholipids (By similarity)|unclassified	49.032
COG0596: Alpha beta hydrolase	23.312
COG0596: Alpha beta hydrolase|p__Firmicutes	13.889
COG0596: Alpha beta hydrolase|p__Proteobacteria	9.423
COG0600: Binding-protein-dependent tran[...]stems inner membrane component	1.852
COG0600: Binding-protein-dependent tran[...]stems inner membrane component|p__Proteobacteria	1.852
COG0601: Binding-protein-dependent tran[...]stems inner membrane component	20.598
COG0601: Binding-protein-dependent tran[...]stems inner membrane component|p__Proteobacteria	16.469
COG0601: Binding-protein-dependent tran[...]stems inner membrane component|unclassified	4.129
COG0602: Catalyzes the conversion of 6-[...]aguanine (CDG) (By similarity)	2.227
COG0602: Catalyzes the conversion of 6-[...]aguanine (CDG) (By similarity)|p__Proteobacteria	2.227
COG0603: Catalyzes the ATP-dependent co[...]nine (preQ(0)) (By similarity)	2.275
COG0603: Catalyzes the ATP-dependent co[...]nine (preQ(0)) (By similarity)|p__Proteobacteria	2.275
COG0604: alcohol dehydrogenase	10.638
COG0604: alcohol dehydrogenase|p__Firmicutes	6.519
COG0604: alcohol dehydrogenase|p__Proteobacteria	4.12
COG0608: Single-stranded-DNA-specific exonuclease (RecJ)	2.36
COG0608: Single-stranded-DNA-specific exonuclease (RecJ)|p__Firmicutes	0.581
COG0608: Single-stranded-DNA-specific exonuclease (RecJ)|p__Proteobacteria	1.171
COG0608: Single-stranded-DNA-specific exonuclease (RecJ)|p__Spirochaetes	0.608
COG0610: Type I site-specific deoxyribonuclease	3.444
COG0610: Type I site-specific deoxyribonuclease|p__Proteobacteria	3.011
COG0610: Type I site-specific deoxyribonuclease|unclassified	0.433
COG0611: Catalyzes the ATP-dependent ph[...] of vitamin B1 (By similarity)	2.257
COG0611: Catalyzes the ATP-dependent ph[...] of vitamin B1 (By similarity)|unclassified	2.257
COG0612: peptidase'	7.438
COG0612: peptidase'|p__Proteobacteria	5.155
COG0612: peptidase'|unclassified	2.283
COG0614: Periplasmic binding protein	5.483
COG0614: Periplasmic binding protein|p__Proteobacteria	5.483
COG0617: Catalyzes the addition and rep[...]ducing inorganic pyrophosphate	9.712
COG0617: Catalyzes the addition and rep[...]ducing inorganic pyrophosphate|p__Firmicutes	1.351
COG0617: Catalyzes the addition and rep[...]ducing inorganic pyrophosphate|p__Proteobacteria	8.361
COG0618: phosphoesterase RecJ domain protein	1.3
COG0618: phosphoesterase RecJ domain protein|p__Euryarchaeota	1.3
COG0620: Catalyzes the transfer of a me[...]nine formation (By similarity)	0.845
COG0620: Catalyzes the transfer of a me[...]nine formation (By similarity)|unclassified	0.845
COG0621: Catalyzes the methylthiolation[...]g with uridine (By similarity)	10.324
COG0621: Catalyzes the methylthiolation[...]g with uridine (By similarity)|p__Proteobacteria	8.935
COG0621: Catalyzes the methylthiolation[...]g with uridine (By similarity)|unclassified	1.389
COG0623: Enoyl- acyl-carrier-protein reductase NADH	2.315
COG0623: Enoyl- acyl-carrier-protein reductase NADH|p__Firmicutes	2.315
COG0624: succinyl-diaminopimelate desuccinylase activity	27.885
COG0624: succinyl-diaminopimelate desuccinylase activity|p__Bacteroidetes	1.072
COG0624: succinyl-diaminopimelate desuccinylase activity|p__Firmicutes	1.241
COG0624: succinyl-diaminopimelate desuccinylase activity|p__Proteobacteria	12.877
COG0624: succinyl-diaminopimelate desuccinylase activity|p__Spirochaetes	1.825
COG0624: succinyl-diaminopimelate desuccinylase activity|unclassified	10.87
COG0625: glutathione Stransferase	12.372
COG0625: glutathione Stransferase|p__Proteobacteria	11.253
COG0625: glutathione Stransferase|unclassified	1.119
COG0626: cystathionine	7.634
COG0626: cystathionine|p__Bacteroidetes	0.528
COG0626: cystathionine|p__Proteobacteria	2.055
COG0626: cystathionine|unclassified	5.051
COG0628: Membrane	18.858
COG0628: Membrane|p__Firmicutes	8.565
COG0628: Membrane|p__Proteobacteria	7.967
COG0628: Membrane|unclassified	2.326
COG0629: single-stranded DNA-binding protein	10.407
COG0629: single-stranded DNA-binding protein|p__Proteobacteria	10.407
COG0631: Phosphatase	8.403
COG0631: Phosphatase|p__Firmicutes	8.403
COG0632: The RuvA-RuvB complex in the p[...]tivity of RuvB (By similarity)	2.092
COG0632: The RuvA-RuvB complex in the p[...]tivity of RuvB (By similarity)|p__Proteobacteria	2.092
COG0634: hypoxanthine phosphoribosyltransferase	15.212
COG0634: hypoxanthine phosphoribosyltransferase|p__Proteobacteria	15.212
COG0635: Coproporphyrinogen III oxidase	3.136
COG0635: Coproporphyrinogen III oxidase|p__Proteobacteria	3.136
COG0637: HAD-superfamily hydrolase subfamily IA variant 3	41.577
COG0637: HAD-superfamily hydrolase subfamily IA variant 3|p__Proteobacteria	3.115
COG0637: HAD-superfamily hydrolase subfamily IA variant 3|unclassified	38.462
COG0639: serine threonine-protein phosphatase	5.712
COG0639: serine threonine-protein phosphatase|p__Proteobacteria	1.98
COG0639: serine threonine-protein phosphatase|unclassified	3.731
COG0641: radical SAM domain protein	2.803
COG0641: radical SAM domain protein|unclassified	2.803
COG0642: Histidine kinase	20.245
COG0642: Histidine kinase|p__Euryarchaeota	3.752
COG0642: Histidine kinase|p__Firmicutes	1.16
COG0642: Histidine kinase|p__Proteobacteria	14.247
COG0642: Histidine kinase|unclassified	1.086
COG0643: CheA signal transduction histidine kinase	1.041
COG0643: CheA signal transduction histidine kinase|p__Euryarchaeota	1.041
COG0646: homocysteine S-methyltransferase activity	4.035
COG0646: homocysteine S-methyltransferase activity|p__Proteobacteria	4.035
COG0647: Hydrolase	4.132
COG0647: Hydrolase|unclassified	4.132
COG0649: NDH-1 shuttles electrons from [...]roton gradient (By similarity)	2.844
COG0649: NDH-1 shuttles electrons from [...]roton gradient (By similarity)|p__Proteobacteria	2.844
COG0651: Monovalent cation H antiporter subunit D	2.552
COG0651: Monovalent cation H antiporter subunit D|p__Proteobacteria	2.552
COG0652: peptidyl-prolyl cis-trans isomerase activity	4.587
COG0652: peptidyl-prolyl cis-trans isomerase activity|p__Proteobacteria	4.587
COG0653: Part of the Sec protein transl[...]oss the cell membrane, serving	0.883
COG0653: Part of the Sec protein transl[...]oss the cell membrane, serving|p__Proteobacteria	0.439
COG0653: Part of the Sec protein transl[...]oss the cell membrane, serving|p__Spirochaetes	0.444
COG0654: oxidoreductase activity, actin[...]poration of one atom of oxygen	0.329
COG0654: oxidoreductase activity, actin[...]poration of one atom of oxygen|p__Proteobacteria	0.329
COG0656: reductase	3.996
COG0656: reductase|p__Proteobacteria	1.984
COG0656: reductase|unclassified	2.012
COG0658: DNA internalization-related competence protein ComEC Rec2	1.483
COG0658: DNA internalization-related competence protein ComEC Rec2|p__Firmicutes	1.483
COG0659: sulfate transporter	1.304
COG0659: sulfate transporter|p__Firmicutes	1.304
COG0661: Required, probably indirectly,[...]e biosynthesis (By similarity)	16.207
COG0661: Required, probably indirectly,[...]e biosynthesis (By similarity)|p__Firmicutes	0.758
COG0661: Required, probably indirectly,[...]e biosynthesis (By similarity)|p__Proteobacteria	15.449
COG0662: Mannose-1-phosphate guanylyltr[...] Mannose-6-phosphate isomerase	1.072
COG0662: Mannose-1-phosphate guanylyltr[...] Mannose-6-phosphate isomerase|p__Proteobacteria	1.072
COG0663: Transferase	4.379
COG0663: Transferase|p__Proteobacteria	4.379
COG0664: transcriptional regulator, crp fnr family	2.252
COG0664: transcriptional regulator, crp fnr family|p__Spirochaetes	2.252
COG0666: Ankyrin Repeat	1.55
COG0666: Ankyrin Repeat|p__Spirochaetes	1.55
COG0667: Aldo keto reductase	1.285
COG0667: Aldo keto reductase|p__Spirochaetes	1.285
COG0668: Mechanosensitive ion channel	3.617
COG0668: Mechanosensitive ion channel|unclassified	3.617
COG0669: Reversibly transfers an adenyl[...] pyrophosphate (By similarity)	1.873
COG0669: Reversibly transfers an adenyl[...] pyrophosphate (By similarity)|p__Proteobacteria	0.85
COG0669: Reversibly transfers an adenyl[...] pyrophosphate (By similarity)|unclassified	1.023
COG0671: PHOsphatase	1.259
COG0671: PHOsphatase|p__Proteobacteria	1.259
COG0672: )-iron permease	2.705
COG0672: )-iron permease|p__Firmicutes	0.759
COG0672: )-iron permease|p__Proteobacteria	1.946
COG0673: oxidoreductase	5.191
COG0673: oxidoreductase|p__Firmicutes	1.852
COG0673: oxidoreductase|p__Proteobacteria	3.339
COG0674: Oxidoreductase required for th[...] to flavodoxin (By similarity)	4.228
COG0674: Oxidoreductase required for th[...] to flavodoxin (By similarity)|p__Firmicutes	0.888
COG0674: Oxidoreductase required for th[...] to flavodoxin (By similarity)|p__Proteobacteria	0.368
COG0674: Oxidoreductase required for th[...] to flavodoxin (By similarity)|p__Spirochaetes	2.972
COG0675: Transposase	2.261
COG0675: Transposase|p__Firmicutes	2.261
COG0676: Aldose 1epimerase	3.861
COG0676: Aldose 1epimerase|p__Proteobacteria	3.861
COG0677: Dehydrogenase	1.244
COG0677: Dehydrogenase|p__Firmicutes	1.244
COG0681: Signal peptidase i	1.767
COG0681: Signal peptidase i|p__Proteobacteria	1.767
COG0682: Transfers the N-acyl diglyceri[...]e lipoproteins (By similarity)	9.475
COG0682: Transfers the N-acyl diglyceri[...]e lipoproteins (By similarity)|p__Proteobacteria	7.463
COG0682: Transfers the N-acyl diglyceri[...]e lipoproteins (By similarity)|unclassified	2.012
COG0683: (ABC) transporter	1.098
COG0683: (ABC) transporter|p__Euryarchaeota	1.098
COG0684: Globally modulates RNA abundan[...]he degradosome (By similarity)	2.723
COG0684: Globally modulates RNA abundan[...]he degradosome (By similarity)|p__Euryarchaeota	2.723
COG0685: Methylenetetrahydrofolate reductase	1.418
COG0685: Methylenetetrahydrofolate reductase|p__Proteobacteria	1.418
COG0687: polyamine binding	5.505
COG0687: polyamine binding|p__Firmicutes	3.197
COG0687: polyamine binding|p__Proteobacteria	2.021
COG0687: polyamine binding|unclassified	0.287
COG0688: Phosphatidylserine decarboxylase	2.717
COG0688: Phosphatidylserine decarboxylase|p__Firmicutes	2.203
COG0688: Phosphatidylserine decarboxylase|p__Proteobacteria	0.515
COG0689: Phosphorolytic exoribonuclease[...] as substrates (By similarity)	13.679
COG0689: Phosphorolytic exoribonuclease[...] as substrates (By similarity)|p__Proteobacteria	4.75
COG0689: Phosphorolytic exoribonuclease[...] as substrates (By similarity)|unclassified	8.929
COG0696: Catalyzes the interconversion [...]osphoglycerate (By similarity)	6.416
COG0696: Catalyzes the interconversion [...]osphoglycerate (By similarity)|p__Proteobacteria	5.052
COG0696: Catalyzes the interconversion [...]osphoglycerate (By similarity)|p__Spirochaetes	1.365
COG0698: Isomerase	2.299
COG0698: Isomerase|p__Proteobacteria	2.299
COG0699: Dynamin family	1.637
COG0699: Dynamin family|p__Firmicutes	0.36
COG0699: Dynamin family|unclassified	1.277
COG0702: epimerase dehydratase	4.162
COG0702: epimerase dehydratase|p__Firmicutes	1.087
COG0702: epimerase dehydratase|p__Proteobacteria	2.16
COG0702: epimerase dehydratase|unclassified	0.915
COG0704: Plays a role in the regulation of phosphate uptake	3.636
COG0704: Plays a role in the regulation of phosphate uptake|p__Euryarchaeota	3.636
COG0705: rhomboid family	2.976
COG0705: rhomboid family|p__Proteobacteria	2.976
COG0706: Required for the insertion and[...] as at least some lipoproteins	10.215
COG0706: Required for the insertion and[...] as at least some lipoproteins|p__Proteobacteria	8.328
COG0706: Required for the insertion and[...] as at least some lipoproteins|unclassified	1.887
COG0707: Cell wall formation. Catalyzes[...]termediate II) (By similarity)	4.107
COG0707: Cell wall formation. Catalyzes[...]termediate II) (By similarity)|p__Proteobacteria	4.107
COG0708: Exodeoxyribonuclease III	6.433
COG0708: Exodeoxyribonuclease III|p__Proteobacteria	6.433
COG0709: Synthesizes selenophosphate fr[...]lenide and ATP (By similarity)	3.425
COG0709: Synthesizes selenophosphate fr[...]lenide and ATP (By similarity)|p__Proteobacteria	3.425
COG0714: ATPase activity	6.529
COG0714: ATPase activity|p__Proteobacteria	6.529
COG0717: Deoxycytidine triphosphate deaminase	2.305
COG0717: Deoxycytidine triphosphate deaminase|p__Proteobacteria	2.305
COG0719: Fe-S assembly protein	2.066
COG0719: Fe-S assembly protein|p__Proteobacteria	2.066
COG0721: Allows the formation of correc[...]-Glu-tRNA(Gln) (By similarity)	57.143
COG0721: Allows the formation of correc[...]-Glu-tRNA(Gln) (By similarity)|p__Proteobacteria	57.143
COG0722: Stereospecific condensation of[...]osphate (DAHP) (By similarity)	2.96
COG0722: Stereospecific condensation of[...]osphate (DAHP) (By similarity)|p__Proteobacteria	2.96
COG0723: Component of the ubiquinol-cyt[...] ATP synthesis (By similarity)	20.012
COG0723: Component of the ubiquinol-cyt[...] ATP synthesis (By similarity)|p__Proteobacteria	20.012
COG0725: ABC transporter, periplasmic molybdate-binding protein	2.597
COG0725: ABC transporter, periplasmic molybdate-binding protein|unclassified	2.597
COG0726: 4-amino-4-deoxy-alpha-L-arabin[...]phosphate biosynthetic process	2.979
COG0726: 4-amino-4-deoxy-alpha-L-arabin[...]phosphate biosynthetic process|p__Proteobacteria	2.979
COG0728: Integral membrane protein (MviN	1.376
COG0728: Integral membrane protein (MviN|p__Proteobacteria	1.376
COG0730: Membrane	6.592
COG0730: Membrane|p__Firmicutes	6.592
COG0733: Transporter	0.824
COG0733: Transporter|p__Proteobacteria	0.824
COG0737: 5-Nucleotidase	1.013
COG0737: 5-Nucleotidase|p__Proteobacteria	1.013
COG0739: peptidase'	1.089
COG0739: peptidase'|p__Proteobacteria	1.089
COG0740: Cleaves peptides in various pr[...]olded proteins (By similarity)	4.673
COG0740: Cleaves peptides in various pr[...]olded proteins (By similarity)|unclassified	4.673
COG0741: transglycosylase	4.819
COG0741: transglycosylase|p__Chloroflexi	0.496
COG0741: transglycosylase|p__Proteobacteria	1.953
COG0741: transglycosylase|unclassified	2.37
COG0743: Catalyzes the NADP-dependent r[...]hosphate (MEP) (By similarity)	2.329
COG0743: Catalyzes the NADP-dependent r[...]hosphate (MEP) (By similarity)|p__Proteobacteria	2.329
COG0744: penicillin-binding protein	1.129
COG0744: penicillin-binding protein|p__Firmicutes	0.49
COG0744: penicillin-binding protein|p__Proteobacteria	0.639
COG0745: regulatoR	48.007
COG0745: regulatoR|p__Firmicutes	3.472
COG0745: regulatoR|p__Proteobacteria	20.519
COG0745: regulatoR|unclassified	24.015
COG0747: Extracellular solute-binding protein, family 5	18.424
COG0747: Extracellular solute-binding protein, family 5|p__Firmicutes	1.61
COG0747: Extracellular solute-binding protein, family 5|p__Proteobacteria	14.756
COG0747: Extracellular solute-binding protein, family 5|unclassified	2.057
COG0749: DNA polymerase	0.985
COG0749: DNA polymerase|p__Firmicutes	0.985
COG0750: Membrane-associated zinc metalloprotease	5.201
COG0750: Membrane-associated zinc metalloprotease|p__Firmicutes	1.456
COG0750: Membrane-associated zinc metalloprotease|unclassified	3.745
COG0751: Glycyl-tRNA synthetase beta subunit	3.353
COG0751: Glycyl-tRNA synthetase beta subunit|p__Firmicutes	1.284
COG0751: Glycyl-tRNA synthetase beta subunit|unclassified	2.069
COG0752: glycyl-tRNA synthetase, alpha subunit	3.765
COG0752: glycyl-tRNA synthetase, alpha subunit|p__Proteobacteria	3.516
COG0752: glycyl-tRNA synthetase, alpha subunit|unclassified	0.248
COG0754: Glutathionylspermidine synthase	6.029
COG0754: Glutathionylspermidine synthase|p__Proteobacteria	3.113
COG0754: Glutathionylspermidine synthase|unclassified	2.916
COG0756: This enzyme is involved in nuc[...]rated into DNA (By similarity)	1.831
COG0756: This enzyme is involved in nuc[...]rated into DNA (By similarity)|p__Proteobacteria	1.172
COG0756: This enzyme is involved in nuc[...]rated into DNA (By similarity)|unclassified	0.659
COG0761: Converts 1-hydroxy-2-methyl-2-[...]sphate (DMAPP) (By similarity)	2.243
COG0761: Converts 1-hydroxy-2-methyl-2-[...]sphate (DMAPP) (By similarity)|p__Proteobacteria	0.624
COG0761: Converts 1-hydroxy-2-methyl-2-[...]sphate (DMAPP) (By similarity)|unclassified	1.619
COG0764: Involved in unsaturated fatty [...]droxyacyl-ACPs (By similarity)	46.797
COG0764: Involved in unsaturated fatty [...]droxyacyl-ACPs (By similarity)|p__Proteobacteria	46.797
COG0765: amino acid AbC transporter	40.95
COG0765: amino acid AbC transporter|p__Proteobacteria	40.95
COG0766: Cell wall formation. Adds enol[...]tylglucosamine (By similarity)	7.883
COG0766: Cell wall formation. Adds enol[...]tylglucosamine (By similarity)|p__Firmicutes	0.995
COG0766: Cell wall formation. Adds enol[...]tylglucosamine (By similarity)|p__Proteobacteria	6.888
COG0768: penicillin-binding protein	1.498
COG0768: penicillin-binding protein|p__Firmicutes	1.226
COG0768: penicillin-binding protein|p__Proteobacteria	0.178
COG0768: penicillin-binding protein|unclassified	0.095
COG0769: Catalyzes the addition of meso[...] peptidoglycan (By similarity)	1.319
COG0769: Catalyzes the addition of meso[...] peptidoglycan (By similarity)|p__Firmicutes	1.319
COG0770: UDP-N-acetylmuramoylalanyl-D-g[...]anyl-D-alanine ligase activity	3.876
COG0770: UDP-N-acetylmuramoylalanyl-D-g[...]anyl-D-alanine ligase activity|p__Proteobacteria	3.876
COG0771: Cell wall formation. Catalyzes[...]-alanine (UMA) (By similarity)	3.055
COG0771: Cell wall formation. Catalyzes[...]-alanine (UMA) (By similarity)|p__Proteobacteria	3.055
COG0772: Cell Division Protein	2.85
COG0772: Cell Division Protein|p__Chloroflexi	1.17
COG0772: Cell Division Protein|p__Firmicutes	1.681
COG0773: cell wall formation (By similarity)	4.254
COG0773: cell wall formation (By similarity)|p__Bacteroidetes	0.302
COG0773: cell wall formation (By similarity)|p__Proteobacteria	2.995
COG0773: cell wall formation (By similarity)|unclassified	0.956
COG0774: involved in the biosynthesis o[...]ne of the cell (By similarity)	14.134
COG0774: involved in the biosynthesis o[...]ne of the cell (By similarity)|p__Proteobacteria	0.429
COG0774: involved in the biosynthesis o[...]ne of the cell (By similarity)|unclassified	13.706
COG0775: Catalyzes the irreversible cle[...], respectively (By similarity)	23.665
COG0775: Catalyzes the irreversible cle[...], respectively (By similarity)|p__Proteobacteria	8.504
COG0775: Catalyzes the irreversible cle[...], respectively (By similarity)|unclassified	15.161
COG0776: This protein is one of the two[...]tional control (By similarity)	4.651
COG0776: This protein is one of the two[...]tional control (By similarity)|p__Proteobacteria	4.651
COG0777: Component of the acetyl coenzy[...]m malonyl- CoA (By similarity)	1.395
COG0777: Component of the acetyl coenzy[...]m malonyl- CoA (By similarity)|p__Proteobacteria	0.925
COG0777: Component of the acetyl coenzy[...]m malonyl- CoA (By similarity)|unclassified	0.47
COG0779: Required for maturation of 30S[...]somal subunits (By similarity)	9.071
COG0779: Required for maturation of 30S[...]somal subunits (By similarity)|p__Proteobacteria	9.071
COG0780: Catalyzes the NADPH-dependent [...]uanine (preQ1) (By similarity)	2.811
COG0780: Catalyzes the NADPH-dependent [...]uanine (preQ1) (By similarity)|p__Proteobacteria	2.811
COG0781: DNA-dependent transcription, termination	6.711
COG0781: DNA-dependent transcription, termination|p__Proteobacteria	6.711
COG0782: Necessary for efficient RNA po[...] 3 nucleotides (By similarity)	2.519
COG0782: Necessary for efficient RNA po[...] 3 nucleotides (By similarity)|p__Actinobacteria	2.519
COG0784: response regulator	9.736
COG0784: response regulator|p__Euryarchaeota	1.156
COG0784: response regulator|p__Firmicutes	1.869
COG0784: response regulator|p__Proteobacteria	6.711
COG0785: Cytochrome c biogenesis protein	37.037
COG0785: Cytochrome c biogenesis protein|p__Firmicutes	37.037
COG0786: Sodium Glutamate Symporter	17.544
COG0786: Sodium Glutamate Symporter|p__Proteobacteria	17.544
COG0787: Catalyzes the interconversion [...]er amino acids (By similarity)	4.32
COG0787: Catalyzes the interconversion [...]er amino acids (By similarity)|p__Firmicutes	2.886
COG0787: Catalyzes the interconversion [...]er amino acids (By similarity)|p__Proteobacteria	1.435
COG0788: formyltetrahydrofolate deformylase	1.792
COG0788: formyltetrahydrofolate deformylase|unclassified	1.792
COG0789: Transcriptional regulator	1.812
COG0789: Transcriptional regulator|p__Firmicutes	1.812
COG0790: Sel1 domain protein repeat-containing protein	2.921
COG0790: Sel1 domain protein repeat-containing protein|p__Proteobacteria	2.921
COG0791: NLP P60 protein	20.652
COG0791: NLP P60 protein|p__Firmicutes	1.044
COG0791: NLP P60 protein|unclassified	19.608
COG0793: protease	2.628
COG0793: protease|p__Chloroflexi	1.28
COG0793: protease|p__Firmicutes	1.116
COG0793: protease|p__Proteobacteria	0.231
COG0796: Provides the (R)-glutamate req[...]l biosynthesis (By similarity)	2.521
COG0796: Provides the (R)-glutamate req[...]l biosynthesis (By similarity)|p__Proteobacteria	2.521
COG0799: Functions as a ribosomal silen[...]ng translation (By similarity)	1.383
COG0799: Functions as a ribosomal silen[...]ng translation (By similarity)|p__Proteobacteria	1.383
COG0800: Aldolase	7.684
COG0800: Aldolase|p__Proteobacteria	7.684
COG0804: Urea amidohydrolase subunit alpha	1.908
COG0804: Urea amidohydrolase subunit alpha|p__Proteobacteria	1.908
COG0806: An accessory protein needed du[...] 70S ribosomes (By similarity)	8.088
COG0806: An accessory protein needed du[...] 70S ribosomes (By similarity)|p__Proteobacteria	8.088
COG0807: Catalyzes the conversion of D-[...]ne 4-phosphate (By similarity)	15.976
COG0807: Catalyzes the conversion of D-[...]ne 4-phosphate (By similarity)|p__Firmicutes	1.527
COG0807: Catalyzes the conversion of D-[...]ne 4-phosphate (By similarity)|p__Proteobacteria	14.449
COG0809: Transfers and isomerizes the r[...]sine (oQ-tRNA) (By similarity)	2.37
COG0809: Transfers and isomerizes the r[...]sine (oQ-tRNA) (By similarity)|p__Proteobacteria	2.37
COG0811: MotA TolQ exbB proton channel	241.808
COG0811: MotA TolQ exbB proton channel|p__Proteobacteria	241.515
COG0811: MotA TolQ exbB proton channel|unclassified	0.293
COG0812: cell wall formation (By similarity)	5.522
COG0812: cell wall formation (By similarity)|p__Proteobacteria	5.522
COG0814: amino acid transport	3.216
COG0814: amino acid transport|p__Proteobacteria	1.357
COG0814: amino acid transport|unclassified	1.859
COG0815: Transfers the fatty acyl group[...]e lipoproteins (By similarity)	1.996
COG0815: Transfers the fatty acyl group[...]e lipoproteins (By similarity)|p__Proteobacteria	1.996
COG0816: Could be a nuclease that resol[...] recombination (By similarity)	7.463
COG0816: Could be a nuclease that resol[...] recombination (By similarity)|p__Proteobacteria	7.463
COG0817: Nuclease that resolves Hollida[...]hydroxyl group (By similarity)	10
COG0817: Nuclease that resolves Hollida[...]hydroxyl group (By similarity)|p__Proteobacteria	10
COG0820: rRNA (adenine-C2-)-methyltransferase activity	14.843
COG0820: rRNA (adenine-C2-)-methyltransferase activity|p__Proteobacteria	14.843
COG0821: 4-hydroxy-3-methylbut-2-en-1-y[...] diphosphate synthase activity	4.126
COG0821: 4-hydroxy-3-methylbut-2-en-1-y[...] diphosphate synthase activity|p__Actinobacteria	0.272
COG0821: 4-hydroxy-3-methylbut-2-en-1-y[...] diphosphate synthase activity|p__Proteobacteria	2.617
COG0821: 4-hydroxy-3-methylbut-2-en-1-y[...] diphosphate synthase activity|unclassified	1.238
COG0822: sUF system Fes assembly protein, NifU family	140.292
COG0822: sUF system Fes assembly protein, NifU family|p__Proteobacteria	140.292
COG0823: Involved in the TonB-independe[...]ke of proteins (By similarity)	48.484
COG0823: Involved in the TonB-independe[...]ke of proteins (By similarity)|p__Chloroflexi	1.247
COG0823: Involved in the TonB-independe[...]ke of proteins (By similarity)|p__Proteobacteria	46.921
COG0823: Involved in the TonB-independe[...]ke of proteins (By similarity)|unclassified	0.316
COG0825: Component of the acetyl coenzy[...]rm malonyl-CoA (By similarity)	12.665
COG0825: Component of the acetyl coenzy[...]rm malonyl-CoA (By similarity)|p__Proteobacteria	9.848
COG0825: Component of the acetyl coenzy[...]rm malonyl-CoA (By similarity)|unclassified	2.817
COG0826: Peptidase U32	4.272
COG0826: Peptidase U32|unclassified	4.272
COG0827: DNA Methylase	1.613
COG0827: DNA Methylase|p__Firmicutes	1.613
COG0828: 30S ribosomal protein S21	1.57
COG0828: 30S ribosomal protein S21|p__Proteobacteria	1.57
COG0833: permease	2.127
COG0833: permease|p__Firmicutes	0.904
COG0833: permease|unclassified	1.222
COG0834: (ABC) transporter	27.173
COG0834: (ABC) transporter|p__Firmicutes	2.164
COG0834: (ABC) transporter|p__Proteobacteria	23.226
COG0834: (ABC) transporter|p__Spirochaetes	1.495
COG0834: (ABC) transporter|unclassified	0.288
COG0835: chew protein	6.643
COG0835: chew protein|p__Proteobacteria	6.643
COG0836: mannose-1-phosphate guanylyltransferase activity	1.072
COG0836: mannose-1-phosphate guanylyltransferase activity|p__Proteobacteria	1.072
COG0838: NDH-1 shuttles electrons from [...]nones in the respiratory chain	9.763
COG0838: NDH-1 shuttles electrons from [...]nones in the respiratory chain|p__Proteobacteria	9.763
COG0839: NADH dehydrogenase subunit j	19.231
COG0839: NADH dehydrogenase subunit j|p__Proteobacteria	19.231
COG0840: Methyl-accepting chemotaxis	219.903
COG0840: Methyl-accepting chemotaxis|p__Euryarchaeota	0.292
COG0840: Methyl-accepting chemotaxis|p__Firmicutes	0.643
COG0840: Methyl-accepting chemotaxis|p__Proteobacteria	217.153
COG0840: Methyl-accepting chemotaxis|unclassified	1.816
COG0841: acriflavin resistance protein	1.252
COG0841: acriflavin resistance protein|p__Proteobacteria	1.252
COG0842: (ABC) transporter	1.131
COG0842: (ABC) transporter|p__Proteobacteria	1.131
COG0843: Cytochrome C oxidase subunit I	2.594
COG0843: Cytochrome C oxidase subunit I|p__Proteobacteria	2.594
COG0845: Efflux transporter rnd family, mfp subunit	10.919
COG0845: Efflux transporter rnd family, mfp subunit|unclassified	10.919
COG0846: NAD-dependent protein deacetyl[...]ctive in their acetylated form	0.925
COG0846: NAD-dependent protein deacetyl[...]ctive in their acetylated form|unclassified	0.925
COG0847: DNA polymerase iii	2.055
COG0847: DNA polymerase iii|p__Proteobacteria	2.055
COG0848: Biopolymer transport protein exbD tolR	8.174
COG0848: Biopolymer transport protein exbD tolR|p__Proteobacteria	8.174
COG0849: This protein may be involved i[...] of the septum (By similarity)	23.333
COG0849: This protein may be involved i[...] of the septum (By similarity)|p__Proteobacteria	21.883
COG0849: This protein may be involved i[...] of the septum (By similarity)|unclassified	1.449
COG0850: Cell division inhibitor that b[...]polymerization (By similarity)	41.856
COG0850: Cell division inhibitor that b[...]polymerization (By similarity)|p__Proteobacteria	41.856
COG0852: NDH-1 shuttles electrons from [...]roton gradient (By similarity)	0.408
COG0852: NDH-1 shuttles electrons from [...]roton gradient (By similarity)|p__Proteobacteria	0.408
COG0855: Catalyzes the reversible trans[...]sphate (polyP) (By similarity)	1.482
COG0855: Catalyzes the reversible trans[...]sphate (polyP) (By similarity)|p__Euryarchaeota	0.929
COG0855: Catalyzes the reversible trans[...]sphate (polyP) (By similarity)|p__Firmicutes	0.552
COG0859: heptosyltransferase	1.466
COG0859: heptosyltransferase|unclassified	1.466
COG0861: membrane protein terC	1.825
COG0861: membrane protein terC|p__Firmicutes	1.825
COG0863: DNA methylase n-4 n-6 domain protein	0.974
COG0863: DNA methylase n-4 n-6 domain protein|p__Proteobacteria	0.974
COG1001: adenine deaminase	2.355
COG1001: adenine deaminase|p__Firmicutes	0.976
COG1001: adenine deaminase|unclassified	1.379
COG1004: UDP-glucose 6-dehydrogenase	1.417
COG1004: UDP-glucose 6-dehydrogenase|p__Bacteroidetes	0.156
COG1004: UDP-glucose 6-dehydrogenase|p__Proteobacteria	1.261
COG1005: NDH-1 shuttles electrons from [...]ind ubiquinone (By similarity)	14.67
COG1005: NDH-1 shuttles electrons from [...]ind ubiquinone (By similarity)|p__Proteobacteria	1.176
COG1005: NDH-1 shuttles electrons from [...]ind ubiquinone (By similarity)|unclassified	13.493
COG1007: NDH-1 shuttles electrons from [...]roton gradient (By similarity)	61.775
COG1007: NDH-1 shuttles electrons from [...]roton gradient (By similarity)|p__Proteobacteria	61.775
COG1009: subunit l	1.06
COG1009: subunit l|p__Firmicutes	1.06
COG1011: Hydrolase	2.356
COG1011: Hydrolase|p__Proteobacteria	2.356
COG1012: Dehydrogenase	23.852
COG1012: Dehydrogenase|p__Firmicutes	2.785
COG1012: Dehydrogenase|p__Proteobacteria	15.398
COG1012: Dehydrogenase|unclassified	5.668
COG1013: Oxidoreductase required for th[...] to flavodoxin (By similarity)	2.186
COG1013: Oxidoreductase required for th[...] to flavodoxin (By similarity)|p__Proteobacteria	0.368
COG1013: Oxidoreductase required for th[...] to flavodoxin (By similarity)|p__Spirochaetes	1.817
COG1014: oxidoreductase	3.074
COG1014: oxidoreductase|p__Firmicutes	0.888
COG1014: oxidoreductase|p__Proteobacteria	0.368
COG1014: oxidoreductase|p__Spirochaetes	1.817
COG1015: Phosphotransfer between the C1[...]oms of pentose (By similarity)	8.197
COG1015: Phosphotransfer between the C1[...]oms of pentose (By similarity)|unclassified	8.197
COG1018: Is involved in NO detoxificati[...]osative stress (By similarity)	2.041
COG1018: Is involved in NO detoxificati[...]osative stress (By similarity)|unclassified	2.041
COG1020: non-ribosomal peptide synthetase	0.409
COG1020: non-ribosomal peptide synthetase|p__Proteobacteria	0.409
COG1021: 2,3-dihydroxybenzoate-AMP ligase	1.681
COG1021: 2,3-dihydroxybenzoate-AMP ligase|unclassified	1.681
COG1024: Enoyl-CoA hydratase	5.619
COG1024: Enoyl-CoA hydratase|p__Proteobacteria	5.619
COG1027: Aspartate ammonia-lyase	2.591
COG1027: Aspartate ammonia-lyase|unclassified	2.591
COG1028: Dehydrogenase reductase	26.761
COG1028: Dehydrogenase reductase|p__Firmicutes	2.611
COG1028: Dehydrogenase reductase|p__Proteobacteria	16.443
COG1028: Dehydrogenase reductase|unclassified	7.707
COG1032: radical SAM domain protein	1.045
COG1032: radical SAM domain protein|p__Proteobacteria	1.045
COG1033: RND superfamily	1.043
COG1033: RND superfamily|p__Euryarchaeota	0.524
COG1033: RND superfamily|p__Proteobacteria	0.519
COG1039: Endonuclease that specifically[...]A- DNA hybrids (By similarity)	1.859
COG1039: Endonuclease that specifically[...]A- DNA hybrids (By similarity)|p__Firmicutes	1.859
COG1044: Catalyzes the N-acylation of U[...]ne of the cell (By similarity)	1.616
COG1044: Catalyzes the N-acylation of U[...]ne of the cell (By similarity)|unclassified	1.616
COG1047: peptidylprolyl cistrans isomerase	15.385
COG1047: peptidylprolyl cistrans isomerase|unclassified	15.385
COG1051: NUDiX hydrolase	12.309
COG1051: NUDiX hydrolase|p__Proteobacteria	12.309
COG1052: Dehydrogenase	1.577
COG1052: Dehydrogenase|p__Proteobacteria	1.577
COG1053: Succinate DeHydrogenase	0.674
COG1053: Succinate DeHydrogenase|p__Bacteroidetes	0.147
COG1053: Succinate DeHydrogenase|p__Proteobacteria	0.527
COG1054: UPF0176 protein	4.456
COG1054: UPF0176 protein|p__Proteobacteria	4.456
COG1055: arsenical pump membrane protein	1.085
COG1055: arsenical pump membrane protein|p__Proteobacteria	1.085
COG1058: competence damage-inducible protein	1.149
COG1058: competence damage-inducible protein|p__Firmicutes	1.149
COG1060: Catalyzes the radical-mediated[...]iboflavin (FO) (By similarity)	3.791
COG1060: Catalyzes the radical-mediated[...]iboflavin (FO) (By similarity)|p__Euryarchaeota	0.867
COG1060: Catalyzes the radical-mediated[...]iboflavin (FO) (By similarity)|p__Proteobacteria	2.924
COG1061: type iii restriction protein res subunit	1.475
COG1061: type iii restriction protein res subunit|p__Firmicutes	0.759
COG1061: type iii restriction protein res subunit|unclassified	0.716
COG1062: alcohol dehydrogenase	145.67
COG1062: alcohol dehydrogenase|p__Proteobacteria	144.263
COG1062: alcohol dehydrogenase|unclassified	1.406
COG1063: Dehydrogenase	18.972
COG1063: Dehydrogenase|p__Proteobacteria	18.972
COG1064: alcohol dehydrogenase	4.203
COG1064: alcohol dehydrogenase|p__Proteobacteria	4.203
COG1066: May play a role in the repair [...]ylation damage (By similarity)	3.126
COG1066: May play a role in the repair [...]ylation damage (By similarity)|p__Proteobacteria	2.188
COG1066: May play a role in the repair [...]ylation damage (By similarity)|unclassified	0.938
COG1067: atp-dependent protease	18.52
COG1067: atp-dependent protease|p__Proteobacteria	1.278
COG1067: atp-dependent protease|unclassified	17.241
COG1070: Carbohydrate kinase	9.275
COG1070: Carbohydrate kinase|p__Firmicutes	1.167
COG1070: Carbohydrate kinase|p__Proteobacteria	1.016
COG1070: Carbohydrate kinase|unclassified	7.092
COG1071: Dehydrogenase	13.191
COG1071: Dehydrogenase|p__Firmicutes	4.032
COG1071: Dehydrogenase|p__Proteobacteria	9.159
COG1073: Hydrolase	2.724
COG1073: Hydrolase|p__Proteobacteria	2.724
COG1074: The heterodimer acts as both a[...]ed for chi fragment generation	0.941
COG1074: The heterodimer acts as both a[...]ed for chi fragment generation|p__Firmicutes	0.308
COG1074: The heterodimer acts as both a[...]ed for chi fragment generation|p__Proteobacteria	0.633
COG1076: protein oligomerization	15.976
COG1076: protein oligomerization|p__Proteobacteria	15.976
COG1077: Rod shape-determining protein, MreB	20.26
COG1077: Rod shape-determining protein, MreB|unclassified	20.26
COG1080: General (non sugar-specific) c[...] protein (HPr) (By similarity)	3.575
COG1080: General (non sugar-specific) c[...] protein (HPr) (By similarity)|p__Firmicutes	0.7
COG1080: General (non sugar-specific) c[...] protein (HPr) (By similarity)|unclassified	2.875
COG1083: cytidylyltransferase	7.874
COG1083: cytidylyltransferase|p__Proteobacteria	7.874
COG1086: polysaccharide biosynthesis protein	2.599
COG1086: polysaccharide biosynthesis protein|p__Firmicutes	1.486
COG1086: polysaccharide biosynthesis protein|p__Proteobacteria	0.225
COG1086: polysaccharide biosynthesis protein|p__Spirochaetes	0.888
COG1087: udp-glucose 4-epimerase	2.959
COG1087: udp-glucose 4-epimerase|unclassified	2.959
COG1088: dTDP-glucose 4-6-dehydratase	1.881
COG1088: dTDP-glucose 4-6-dehydratase|p__Proteobacteria	0.391
COG1088: dTDP-glucose 4-6-dehydratase|unclassified	1.49
COG1092: 23S rRNA (guanine(2445)-N(2))-methyltransferase activity	1.109
COG1092: 23S rRNA (guanine(2445)-N(2))-methyltransferase activity|p__Firmicutes	1.109
COG1104: cysteine desulfurase	24.143
COG1104: cysteine desulfurase|p__Firmicutes	5.411
COG1104: cysteine desulfurase|p__Proteobacteria	16.779
COG1104: cysteine desulfurase|unclassified	1.953
COG1105: 1-phosphofructokinase	7.517
COG1105: 1-phosphofructokinase|p__Firmicutes	3.484
COG1105: 1-phosphofructokinase|p__Proteobacteria	4.032
COG1108: ABC transporter	6.173
COG1108: ABC transporter|unclassified	6.173
COG1109: Catalyzes the conversion of gl[...]ne-1-phosphate (By similarity)	7.145
COG1109: Catalyzes the conversion of gl[...]ne-1-phosphate (By similarity)|p__Firmicutes	1.004
COG1109: Catalyzes the conversion of gl[...]ne-1-phosphate (By similarity)|p__Proteobacteria	6.141
COG1112: Helicase	0.931
COG1112: Helicase|p__Euryarchaeota	0.931
COG1113: amino acid	20.904
COG1113: amino acid|p__Firmicutes	3.427
COG1113: amino acid|p__Proteobacteria	15.848
COG1113: amino acid|unclassified	1.629
COG1114: branched-chain amino acid tran[...]port system II carrier protein	4.032
COG1114: branched-chain amino acid tran[...]port system II carrier protein|p__Firmicutes	1.215
COG1114: branched-chain amino acid tran[...]port system II carrier protein|unclassified	2.817
COG1115: amino acid carrier protein	4.416
COG1115: amino acid carrier protein|p__Firmicutes	2.283
COG1115: amino acid carrier protein|p__Proteobacteria	2.132
COG1117: Part of the ABC transporter co[...]ansport system (By similarity)	12.2
COG1117: Part of the ABC transporter co[...]ansport system (By similarity)|p__Proteobacteria	2.299
COG1117: Part of the ABC transporter co[...]ansport system (By similarity)|unclassified	9.901
COG1118: (ABC) transporter	5.165
COG1118: (ABC) transporter|p__Proteobacteria	2.506
COG1118: (ABC) transporter|unclassified	2.659
COG1120: (ABC) transporter	2.952
COG1120: (ABC) transporter|p__Proteobacteria	2.952
COG1121: (ABC) transporter	0.137
COG1121: (ABC) transporter|p__Proteobacteria	0.137
COG1122: ATPase activity	10.252
COG1122: ATPase activity|p__Chloroflexi	0.78
COG1122: ATPase activity|p__Euryarchaeota	7.519
COG1122: ATPase activity|p__Firmicutes	1.953
COG1123: (ABC) transporter	1.461
COG1123: (ABC) transporter|unclassified	1.461
COG1124: (ABC) transporter	6.449
COG1124: (ABC) transporter|p__Proteobacteria	6.449
COG1125: (ABC) transporter	5.308
COG1125: (ABC) transporter|p__Firmicutes	2.392
COG1125: (ABC) transporter|unclassified	2.915
COG1126: ABC transporter, (ATP-binding protein)	82.188
COG1126: ABC transporter, (ATP-binding protein)|p__Firmicutes	3.04
COG1126: ABC transporter, (ATP-binding protein)|p__Proteobacteria	78.27
COG1126: ABC transporter, (ATP-binding protein)|unclassified	0.879
COG1127: lipid transport	0.458
COG1127: lipid transport|unclassified	0.458
COG1129: (ABC) transporter	21.629
COG1129: (ABC) transporter|p__Firmicutes	1.083
COG1129: (ABC) transporter|p__Proteobacteria	17.326
COG1129: (ABC) transporter|p__Spirochaetes	0.858
COG1129: (ABC) transporter|unclassified	2.361
COG1131: (ABC) transporter	4.851
COG1131: (ABC) transporter|p__Proteobacteria	0.74
COG1131: (ABC) transporter|unclassified	4.111
COG1132: (ABC) transporter	6.246
COG1132: (ABC) transporter|p__Chloroflexi	0.651
COG1132: (ABC) transporter|p__Firmicutes	1.528
COG1132: (ABC) transporter|p__Proteobacteria	2.244
COG1132: (ABC) transporter|unclassified	1.825
COG1133: transport protein	0.582
COG1133: transport protein|p__Proteobacteria	0.196
COG1133: transport protein|unclassified	0.386
COG1135: Part of the ABC transporter co[...]ansport system (By similarity)	4.677
COG1135: Part of the ABC transporter co[...]ansport system (By similarity)|p__Firmicutes	1.522
COG1135: Part of the ABC transporter co[...]ansport system (By similarity)|p__Proteobacteria	3.155
COG1136: (ABC) transporter	28.155
COG1136: (ABC) transporter|p__Firmicutes	4
COG1136: (ABC) transporter|p__Proteobacteria	24.155
COG1140: nitrate reductase beta subunit	3.942
COG1140: nitrate reductase beta subunit|unclassified	3.942
COG1143: NDH-1 shuttles electrons from [...]roton gradient (By similarity)	38.401
COG1143: NDH-1 shuttles electrons from [...]roton gradient (By similarity)|p__Proteobacteria	27.648
COG1143: NDH-1 shuttles electrons from [...]roton gradient (By similarity)|unclassified	10.753
COG1145: 4Fe-4S ferredoxin, iron-sulfur binding	0.733
COG1145: 4Fe-4S ferredoxin, iron-sulfur binding|p__Spirochaetes	0.733
COG1148: CoB--CoM heterodisulfide reductase activity	1.456
COG1148: CoB--CoM heterodisulfide reductase activity|p__Euryarchaeota	1.456
COG1154: Catalyzes the acyloin condensa[...]hosphate (DXP) (By similarity)	2.803
COG1154: Catalyzes the acyloin condensa[...]hosphate (DXP) (By similarity)|p__Firmicutes	0.932
COG1154: Catalyzes the acyloin condensa[...]hosphate (DXP) (By similarity)|p__Proteobacteria	1.229
COG1154: Catalyzes the acyloin condensa[...]hosphate (DXP) (By similarity)|unclassified	0.642
COG1155: Produces ATP from ADP in the p[...]alytic subunit (By similarity)	2.514
COG1155: Produces ATP from ADP in the p[...]alytic subunit (By similarity)|p__Spirochaetes	2.514
COG1157: flagellum-specific ATP synthase	3.36
COG1157: flagellum-specific ATP synthase|p__Proteobacteria	3.36
COG1158: Facilitates transcription term[...]e DNA template (By similarity)	4.226
COG1158: Facilitates transcription term[...]e DNA template (By similarity)|p__Proteobacteria	4.226
COG1159: An essential GTPase that binds[...]rgy metabolism (By similarity)	22.806
COG1159: An essential GTPase that binds[...]rgy metabolism (By similarity)|p__Firmicutes	3.717
COG1159: An essential GTPase that binds[...]rgy metabolism (By similarity)|p__Proteobacteria	19.088
COG1160: GTPase that plays an essential[...]ome biogenesis (By similarity)	14.253
COG1160: GTPase that plays an essential[...]ome biogenesis (By similarity)|p__Proteobacteria	10.225
COG1160: GTPase that plays an essential[...]ome biogenesis (By similarity)|p__Spirochaetes	0.843
COG1160: GTPase that plays an essential[...]ome biogenesis (By similarity)|unclassified	3.185
COG1164: Oligoendopeptidase f	2.326
COG1164: Oligoendopeptidase f|p__Firmicutes	2.326
COG1165: Catalyzes the thiamine diphosp[...]late (SEPHCHC) (By similarity)	1.876
COG1165: Catalyzes the thiamine diphosp[...]late (SEPHCHC) (By similarity)|p__Firmicutes	0.886
COG1165: Catalyzes the thiamine diphosp[...]late (SEPHCHC) (By similarity)|unclassified	0.99
COG1166: Catalyzes the biosynthesis of [...] from arginine (By similarity)	1.708
COG1166: Catalyzes the biosynthesis of [...] from arginine (By similarity)|p__Bacteroidetes	1.708
COG1167: Transcriptional regulator, gntR family	8.995
COG1167: Transcriptional regulator, gntR family|p__Proteobacteria	8.995
COG1168: Aminotransferase	1.042
COG1168: Aminotransferase|p__Firmicutes	1.042
COG1169: isochorismate synthase	3.649
COG1169: isochorismate synthase|p__Proteobacteria	3.649
COG1171: Threonine dehydratase	16.83
COG1171: Threonine dehydratase|p__Proteobacteria	8.566
COG1171: Threonine dehydratase|unclassified	8.264
COG1172: (ABC) transporter	5.224
COG1172: (ABC) transporter|p__Proteobacteria	3.279
COG1172: (ABC) transporter|unclassified	1.946
COG1173: Binding-protein-dependent tran[...]stems inner membrane component	20.833
COG1173: Binding-protein-dependent tran[...]stems inner membrane component|p__Proteobacteria	20.833
COG1175: binding-protein-dependent tran[...]stems inner membrane Component	7.669
COG1175: binding-protein-dependent tran[...]stems inner membrane Component|p__Firmicutes	5.957
COG1175: binding-protein-dependent tran[...]stems inner membrane Component|p__Proteobacteria	1.712
COG1176: transporter activity	3.717
COG1176: transporter activity|unclassified	3.717
COG1180: activating enzyme	1.934
COG1180: activating enzyme|p__Euryarchaeota	1.934
COG1181: cell wall formation (By similarity)	3.185
COG1181: cell wall formation (By similarity)|unclassified	3.185
COG1185: Involved in mRNA degradation. [...]o 5'-direction (By similarity)	1.316
COG1185: Involved in mRNA degradation. [...]o 5'-direction (By similarity)|p__Firmicutes	1.316
COG1186: Peptide chain release factor 2[...]ns UGA and UAA (By similarity)	9.504
COG1186: Peptide chain release factor 2[...]ns UGA and UAA (By similarity)|p__Chloroflexi	1.634
COG1186: Peptide chain release factor 2[...]ns UGA and UAA (By similarity)|p__Proteobacteria	7.87
COG1187: pseudouridine synthase activity	23.326
COG1187: pseudouridine synthase activity|p__Proteobacteria	4.807
COG1187: pseudouridine synthase activity|unclassified	18.518
COG1190: lysyl-trna synthetase	140.169
COG1190: lysyl-trna synthetase|p__Proteobacteria	15.169
COG1190: lysyl-trna synthetase|unclassified	125
COG1192: cobyrinic Acid a,c-diamide synthase	1.887
COG1192: cobyrinic Acid a,c-diamide synthase|unclassified	1.887
COG1194: a g-specific adenine glycosylase	20.747
COG1194: a g-specific adenine glycosylase|p__Firmicutes	2.451
COG1194: a g-specific adenine glycosylase|p__Proteobacteria	18.296
COG1195: it is required for DNA replica[...]ms to bind ATP (By similarity)	14.451
COG1195: it is required for DNA replica[...]ms to bind ATP (By similarity)|p__Proteobacteria	11.448
COG1195: it is required for DNA replica[...]ms to bind ATP (By similarity)|unclassified	3.003
COG1196: Required for chromosome conden[...]d partitioning (By similarity)	0.346
COG1196: Required for chromosome conden[...]d partitioning (By similarity)|p__Euryarchaeota	0.346
COG1197: transcriptioN-repair coupling factor	3.555
COG1197: transcriptioN-repair coupling factor|p__Chloroflexi	0.332
COG1197: transcriptioN-repair coupling factor|p__Firmicutes	0.387
COG1197: transcriptioN-repair coupling factor|p__Proteobacteria	2.143
COG1197: transcriptioN-repair coupling factor|p__Spirochaetes	0.693
COG1198: Primosomal protein n'	0.828
COG1198: Primosomal protein n'|p__Proteobacteria	0.828
COG1199: helicase	0.81
COG1199: helicase|unclassified	0.81
COG1200: ATP-dependent DNA helicase recG	0.792
COG1200: ATP-dependent DNA helicase recG|p__Firmicutes	0.792
COG1201: purine NTP-dependent helicase activity	0.918
COG1201: purine NTP-dependent helicase activity|p__Proteobacteria	0.918
COG1203: CRISPR-associated helicase, cas3	0.478
COG1203: CRISPR-associated helicase, cas3|p__Chloroflexi	0.478
COG1204: helicase	0.529
COG1204: helicase|p__Euryarchaeota	0.529
COG1205: DEAD DEAH box helicase	0.539
COG1205: DEAD DEAH box helicase|p__Firmicutes	0.539
COG1206: Catalyzes the folate-dependent[...]) in all tRNAs (By similarity)	3.188
COG1206: Catalyzes the folate-dependent[...]) in all tRNAs (By similarity)|p__Proteobacteria	3.188
COG1207: Catalyzes the last two sequent[...]erminal domain (By similarity)	0.98
COG1207: Catalyzes the last two sequent[...]erminal domain (By similarity)|p__Firmicutes	0.98
COG1209: Catalyzes the formation of dTD[...]phosphorolysis (By similarity)	1.515
COG1209: Catalyzes the formation of dTD[...]phosphorolysis (By similarity)|p__Actinobacteria	1.515
COG1210: utp--glucose-1-phosphate uridylyltransferase	13.179
COG1210: utp--glucose-1-phosphate uridylyltransferase|p__Firmicutes	2.695
COG1210: utp--glucose-1-phosphate uridylyltransferase|p__Proteobacteria	10.483
COG1211: Catalyzes the formation of 4-d[...]hosphate (MEP) (By similarity)	8.251
COG1211: Catalyzes the formation of 4-d[...]hosphate (MEP) (By similarity)|p__Proteobacteria	8.251
COG1212: Activates KDO (a required 8-ca[...]ative bacteria (By similarity)	1.887
COG1212: Activates KDO (a required 8-ca[...]ative bacteria (By similarity)|p__Proteobacteria	1.887
COG1215: Glycosyl transferase, family 2	1.912
COG1215: Glycosyl transferase, family 2|p__Euryarchaeota	1.912
COG1217: gtp-binding protein typa	18.538
COG1217: gtp-binding protein typa|p__Firmicutes	0.871
COG1217: gtp-binding protein typa|p__Proteobacteria	16.691
COG1217: gtp-binding protein typa|unclassified	0.976
COG1219: ATP-dependent specificity comp[...]bsence of ClpP (By similarity)	25.823
COG1219: ATP-dependent specificity comp[...]bsence of ClpP (By similarity)|p__Bacteroidetes	0.657
COG1219: ATP-dependent specificity comp[...]bsence of ClpP (By similarity)|p__Proteobacteria	10.674
COG1219: ATP-dependent specificity comp[...]bsence of ClpP (By similarity)|unclassified	14.493
COG1220: this subunit has chaperone act[...]for hydrolysis (By similarity)	7.817
COG1220: this subunit has chaperone act[...]for hydrolysis (By similarity)|p__Proteobacteria	7.817
COG1226: PotAssium voltage-gated channel	2.415
COG1226: PotAssium voltage-gated channel|p__Euryarchaeota	1.3
COG1226: PotAssium voltage-gated channel|unclassified	1.115
COG1227: Manganese-dependent inorganic pyrophosphatase	0.744
COG1227: Manganese-dependent inorganic pyrophosphatase|p__Spirochaetes	0.744
COG1228: amidohydrolase	3.775
COG1228: amidohydrolase|p__Firmicutes	1.401
COG1228: amidohydrolase|p__Proteobacteria	2.375
COG1231: L-amino-acid oxidase activity	0.475
COG1231: L-amino-acid oxidase activity|p__Proteobacteria	0.475
COG1233: phytoene	6.318
COG1233: phytoene|p__Firmicutes	3.955
COG1233: phytoene|p__Proteobacteria	2.363
COG1234: Zinc phosphodiesterase, which [...]precursor tRNA (By similarity)	1.497
COG1234: Zinc phosphodiesterase, which [...]precursor tRNA (By similarity)|p__Firmicutes	1.497
COG1235: domain protein	7.587
COG1235: domain protein|p__Proteobacteria	7.587
COG1239: magnesium chelatase	2.283
COG1239: magnesium chelatase|p__Proteobacteria	2.283
COG1246: n-acetylglutamate synthase	0.609
COG1246: n-acetylglutamate synthase|p__Proteobacteria	0.609
COG1247: N-acetyltransferase	2.591
COG1247: N-acetyltransferase|p__Proteobacteria	2.591
COG1249: dihydrolipoyl dehydrogenase	12.049
COG1249: dihydrolipoyl dehydrogenase|p__Bacteroidetes	0.665
COG1249: dihydrolipoyl dehydrogenase|p__Firmicutes	3.848
COG1249: dihydrolipoyl dehydrogenase|p__Proteobacteria	3.46
COG1249: dihydrolipoyl dehydrogenase|unclassified	4.076
COG1250: Dehydrogenase	9.781
COG1250: Dehydrogenase|p__Bacteroidetes	0.555
COG1250: Dehydrogenase|p__Proteobacteria	9.226
COG1252: Nadh dehydrogenase	4.469
COG1252: Nadh dehydrogenase|p__Firmicutes	2.092
COG1252: Nadh dehydrogenase|p__Proteobacteria	1.344
COG1252: Nadh dehydrogenase|p__Spirochaetes	1.033
COG1253: CBS Domain protein	3.114
COG1253: CBS Domain protein|p__Proteobacteria	2.053
COG1253: CBS Domain protein|unclassified	1.06
COG1256: ciliary or bacterial-type flagellar motility	2.342
COG1256: ciliary or bacterial-type flagellar motility|p__Proteobacteria	0.7
COG1256: ciliary or bacterial-type flagellar motility|unclassified	1.642
COG1258: Responsible for synthesis of p[...] transfer RNAs (By similarity)	1.181
COG1258: Responsible for synthesis of p[...] transfer RNAs (By similarity)|p__Euryarchaeota	1.181
COG1263: PTS System	4.879
COG1263: PTS System|p__Firmicutes	1.901
COG1263: PTS System|unclassified	2.978
COG1264: pts system	3.31
COG1264: pts system|p__Firmicutes	1.901
COG1264: pts system|unclassified	1.408
COG1271: (Ubiquinol oxidase) subunit I	5.714
COG1271: (Ubiquinol oxidase) subunit I|p__Proteobacteria	5.714
COG1272: Channel protein (Hemolysin III family	2.304
COG1272: Channel protein (Hemolysin III family|p__Proteobacteria	2.304
COG1274: Catalyzes the conversion of ox[...]ric acid cycle (By similarity)	1.423
COG1274: Catalyzes the conversion of ox[...]ric acid cycle (By similarity)|p__Proteobacteria	0.636
COG1274: Catalyzes the conversion of ox[...]ric acid cycle (By similarity)|p__Spirochaetes	0.787
COG1277: (ABC) transporter	2.304
COG1277: (ABC) transporter|p__Firmicutes	2.304
COG1278: Cold shock protein	95.787
COG1278: Cold shock protein|p__Proteobacteria	95.787
COG1281: Redox regulated molecular chap[...]idative stress (By similarity)	4.507
COG1281: Redox regulated molecular chap[...]idative stress (By similarity)|p__Firmicutes	2.907
COG1281: Redox regulated molecular chap[...]idative stress (By similarity)|unclassified	1.6
COG1282: The transhydrogenation between[...]s the membrane (By similarity)	2.203
COG1282: The transhydrogenation between[...]s the membrane (By similarity)|p__Proteobacteria	2.203
COG1286: Colicin v production protein	15.587
COG1286: Colicin v production protein|p__Proteobacteria	15.587
COG1288: c4-dicarboxylate anaerobic carrier	5.293
COG1288: c4-dicarboxylate anaerobic carrier|unclassified	5.293
COG1289: Fusaric acid resistance protein	2.519
COG1289: Fusaric acid resistance protein|p__Proteobacteria	2.519
COG1291: MotA TolQ exbB proton channel	39.074
COG1291: MotA TolQ exbB proton channel|p__Proteobacteria	39.074
COG1292: Transporter	1.77
COG1292: Transporter|p__Proteobacteria	0.602
COG1292: Transporter|unclassified	1.168
COG1293: Fibronectin-binding A domain protein	0.73
COG1293: Fibronectin-binding A domain protein|p__Firmicutes	0.73
COG1298: Flagellar biosynthesis protein flha	1.525
COG1298: Flagellar biosynthesis protein flha|p__Proteobacteria	1.525
COG1301: sodium dicarboxylate symporter	8.189
COG1301: sodium dicarboxylate symporter|p__Proteobacteria	8.189
COG1304: Catalyzes the 1,3-allylic rear[...]sphate (DMAPP) (By similarity)	3.317
COG1304: Catalyzes the 1,3-allylic rear[...]sphate (DMAPP) (By similarity)|p__Proteobacteria	3.317
COG1309: Transcriptional regulator	41.373
COG1309: Transcriptional regulator|p__Chloroflexi	34.483
COG1309: Transcriptional regulator|p__Proteobacteria	4.415
COG1309: Transcriptional regulator|unclassified	2.475
COG1312: Catalyzes the dehydration of D-mannonate (By similarity)	3.049
COG1312: Catalyzes the dehydration of D-mannonate (By similarity)|p__Proteobacteria	3.049
COG1315: PALM domain HD hydrolase domain and	5.952
COG1315: PALM domain HD hydrolase domain and|p__Proteobacteria	5.952
COG1316: transcriptional	2.591
COG1316: transcriptional|p__Firmicutes	2.591
COG1323: UPF0348 protein	1.558
COG1323: UPF0348 protein|p__Firmicutes	1.558
COG1329: Transcriptional regulator (CarD family	1.054
COG1329: Transcriptional regulator (CarD family|p__Proteobacteria	1.054
COG1330: exodeoxyribonuclease V, gamma	0.649
COG1330: exodeoxyribonuclease V, gamma|p__Proteobacteria	0.649
COG1338: Flagellar biosynthetic protein FliP	0.592
COG1338: Flagellar biosynthetic protein FliP|p__Proteobacteria	0.592
COG1344: Flagellin	3.366
COG1344: Flagellin|p__Proteobacteria	1.704
COG1344: Flagellin|p__Spirochaetes	1.661
COG1345: flagellar hook-associated	335.765
COG1345: flagellar hook-associated|p__Proteobacteria	335.765
COG1346: cytolysis	10.638
COG1346: cytolysis|p__Firmicutes	10.638
COG1348: The key enzymatic reactions in[...]m-iron protein (By similarity)	1.197
COG1348: The key enzymatic reactions in[...]m-iron protein (By similarity)|p__Proteobacteria	0.626
COG1348: The key enzymatic reactions in[...]m-iron protein (By similarity)|unclassified	0.571
COG1349: transcriptional regulator DeoR family	3.106
COG1349: transcriptional regulator DeoR family|p__Proteobacteria	3.106
COG1354: Participates in chromosomal pa[...]th cell halves (By similarity)	1.815
COG1354: Participates in chromosomal pa[...]th cell halves (By similarity)|p__Spirochaetes	1.815
COG1357: pathogenesis	2.573
COG1357: pathogenesis|unclassified	2.573
COG1360: Ompa motb domain protein	6.989
COG1360: Ompa motb domain protein|p__Proteobacteria	4.675
COG1360: Ompa motb domain protein|unclassified	2.315
COG1362: M18 family aminopeptidase	22.902
COG1362: M18 family aminopeptidase|p__Proteobacteria	22.902
COG1363: Peptidase m42 family protein	1.387
COG1363: Peptidase m42 family protein|p__Firmicutes	1.387
COG1364: Catalyzes two activities which[...] and glutamate (By similarity)	1.122
COG1364: Catalyzes two activities which[...] and glutamate (By similarity)|p__Firmicutes	1.122
COG1368: Sulfatase	1.945
COG1368: Sulfatase|p__Firmicutes	1.333
COG1368: Sulfatase|p__Proteobacteria	0.612
COG1373: ATPase (AAA	0.925
COG1373: ATPase (AAA|p__Proteobacteria	0.925
COG1381: Involved in DNA repair and Rec[...] recombination (By similarity)	1.783
COG1381: Involved in DNA repair and Rec[...] recombination (By similarity)|unclassified	1.783
COG1384: lysyl-tRNA synthetase	1.881
COG1384: lysyl-tRNA synthetase|p__Proteobacteria	1.881
COG1387: histidinol phosphate phosphatase, hisj family	1.852
COG1387: histidinol phosphate phosphatase, hisj family|p__Firmicutes	1.852
COG1388: domain protein	0.881
COG1388: domain protein|p__Chloroflexi	0.881
COG1396: Transcriptional regulator	2.179
COG1396: Transcriptional regulator|p__Proteobacteria	2.179
COG1398: desaturase	5.024
COG1398: desaturase|p__Proteobacteria	5.024
COG1399: nucleic acidbinding protein	49.519
COG1399: nucleic acidbinding protein|p__Proteobacteria	49.519
COG1403: HNH endonuclease	10.309
COG1403: HNH endonuclease|p__Chloroflexi	10.309
COG1410: methionine synthase	0.838
COG1410: methionine synthase|p__Proteobacteria	0.838
COG1414: Iclr family transcriptional regulator	12.582
COG1414: Iclr family transcriptional regulator|p__Proteobacteria	12.582
COG1426: Cytoskeletal protein that is i[...] the long axis (By similarity)	4.444
COG1426: Cytoskeletal protein that is i[...] the long axis (By similarity)|p__Proteobacteria	4.444
COG1432: conserved protein	0.602
COG1432: conserved protein|p__Cyanobacteria	0.602
COG1435: THymidine Kinase	2.046
COG1435: THymidine Kinase|p__Bacteroidetes	1.058
COG1435: THymidine Kinase|unclassified	0.988
COG1441: Converts SHCHC to OSB (By similarity)	1.364
COG1441: Converts SHCHC to OSB (By similarity)|unclassified	1.364
COG1446: asparaginase	2.052
COG1446: asparaginase|p__Proteobacteria	2.052
COG1448: aminotransferase	8.311
COG1448: aminotransferase|p__Proteobacteria	8.311
COG1449: hydrolase family 57	1.366
COG1449: hydrolase family 57|p__Euryarchaeota	1.366
COG1451: metaL-dependent hydrolase	1.634
COG1451: metaL-dependent hydrolase|p__Proteobacteria	1.091
COG1451: metaL-dependent hydrolase|unclassified	0.543
COG1452: involved in the assembly of LP[...]ope biogenesis (By similarity)	1.318
COG1452: involved in the assembly of LP[...]ope biogenesis (By similarity)|p__Proteobacteria	0.259
COG1452: involved in the assembly of LP[...]ope biogenesis (By similarity)|unclassified	1.059
COG1454: alcohol dehydrogenase	2.658
COG1454: alcohol dehydrogenase|p__Proteobacteria	2.658
COG1455: pts system	1.456
COG1455: pts system|p__Proteobacteria	1.456
COG1457: permease for cytosine purines, uracil, thiamine, allantoin	3.32
COG1457: permease for cytosine purines, uracil, thiamine, allantoin|p__Proteobacteria	1.686
COG1457: permease for cytosine purines, uracil, thiamine, allantoin|unclassified	1.634
COG1459: Type ii secretion system	1.724
COG1459: Type ii secretion system|unclassified	1.724
COG1461: dak2 domain fusion protein ylov	0.881
COG1461: dak2 domain fusion protein ylov|p__Firmicutes	0.881
COG1462: Curli production assembly transport component CsgG	5.025
COG1462: Curli production assembly transport component CsgG|unclassified	5.025
COG1463: Mammalian cell entry related domain protein	41.667
COG1463: Mammalian cell entry related domain protein|p__Proteobacteria	41.667
COG1464: (Lipo)protein	2.075
COG1464: (Lipo)protein|p__Firmicutes	2.075
COG1469: Converts GTP to 7,8-dihydroneo[...]n triphosphate (By similarity)	4.922
COG1469: Converts GTP to 7,8-dihydroneo[...]n triphosphate (By similarity)|p__Proteobacteria	3.378
COG1469: Converts GTP to 7,8-dihydroneo[...]n triphosphate (By similarity)|p__Spirochaetes	1.543
COG1472: hydrolase family 3	1.034
COG1472: hydrolase family 3|unclassified	1.034
COG1475: parb-like partition protein	0.974
COG1475: parb-like partition protein|p__Proteobacteria	0.974
COG1477: (LipO)protein	2.725
COG1477: (LipO)protein|unclassified	2.725
COG1479: conserved protein	3.696
COG1479: conserved protein|p__Euryarchaeota	1.182
COG1479: conserved protein|unclassified	2.514
COG1481: May be required for sporulation (By similarity)	1.58
COG1481: May be required for sporulation (By similarity)|p__Firmicutes	1.58
COG1483: ATPase (AAA superfamily)-like protein	2.223
COG1483: ATPase (AAA superfamily)-like protein|p__Proteobacteria	2.223
COG1484: IstB domain protein ATP-binding protein	3.246
COG1484: IstB domain protein ATP-binding protein|p__Proteobacteria	1.901
COG1484: IstB domain protein ATP-binding protein|unclassified	1.345
COG1485: AFG1 family ATPase	1.179
COG1485: AFG1 family ATPase|p__Proteobacteria	1.179
COG1486: glycoside hydrolase family 4	2.151
COG1486: glycoside hydrolase family 4|unclassified	2.151
COG1488: Nicotinate phosphoribosyltransferase	52.887
COG1488: Nicotinate phosphoribosyltransferase|p__Proteobacteria	52.887
COG1492: catalyzes amidations at positi[...]each amidation (By similarity)	0.974
COG1492: catalyzes amidations at positi[...]each amidation (By similarity)|p__Proteobacteria	0.974
COG1494: Fructose-1,6-bisphosphatase	1.495
COG1494: Fructose-1,6-bisphosphatase|p__Firmicutes	1.495
COG1501: hydrolase, family 31	3.195
COG1501: hydrolase, family 31|p__Proteobacteria	3.195
COG1502: Catalyzes the reversible phosp[...]) and glycerol (By similarity)	10.251
COG1502: Catalyzes the reversible phosp[...]) and glycerol (By similarity)|p__Firmicutes	3.618
COG1502: Catalyzes the reversible phosp[...]) and glycerol (By similarity)|p__Proteobacteria	1.412
COG1502: Catalyzes the reversible phosp[...]) and glycerol (By similarity)|unclassified	5.22
COG1506: peptidase s9 prolyl oligopepti[...]ase active site domain protein	8.438
COG1506: peptidase s9 prolyl oligopepti[...]ase active site domain protein|p__Proteobacteria	8.438
COG1512: of methanol dehydrogenase type	5.714
COG1512: of methanol dehydrogenase type|p__Firmicutes	5.714
[truncated: 4,450 more rows]

## Sheet: KgS1
# Gene Family	KgS1_contigs_Abundance-RPKs
COG0006: peptidase M24	0.927
COG0006: peptidase M24|p__Proteobacteria	0.927
COG0015: adenylosuccinate lyase	1.192
COG0015: adenylosuccinate lyase|p__Proteobacteria	1.192
COG0022: Dehydrogenase, E1 component	2.638
COG0022: Dehydrogenase, E1 component|p__Deinococcus_Thermus	1.348
COG0022: Dehydrogenase, E1 component|p__Proteobacteria	1.29
COG0026: phosphoribosylaminoimidazole carboxylase atpase subunit	1.075
COG0026: phosphoribosylaminoimidazole carboxylase atpase subunit|p__Proteobacteria	1.075
COG0029: L-aspartate oxidase	1.349
COG0029: L-aspartate oxidase|p__Proteobacteria	1.349
COG0039: Catalyzes the reversible oxida[...]o oxaloacetate (By similarity)	4.098
COG0039: Catalyzes the reversible oxida[...]o oxaloacetate (By similarity)|p__Chloroflexi	1.314
COG0039: Catalyzes the reversible oxida[...]o oxaloacetate (By similarity)|p__Proteobacteria	2.784
COG0043: Catalyzes the decarboxylation [...]taprenylphenol (By similarity)	3.019
COG0043: Catalyzes the decarboxylation [...]taprenylphenol (By similarity)|p__Cyanobacteria	1.042
COG0043: Catalyzes the decarboxylation [...]taprenylphenol (By similarity)|p__Proteobacteria	1.977
COG0045: Succinyl-CoA synthetase subunit beta	3.567
COG0045: Succinyl-CoA synthetase subunit beta|p__Deinococcus_Thermus	1.258
COG0045: Succinyl-CoA synthetase subunit beta|p__Nitrospirae	2.309
COG0048: Interacts with and stabilizes [...]he 30S subunit (By similarity)	3.597
COG0048: Interacts with and stabilizes [...]he 30S subunit (By similarity)|p__Spirochaetes	3.597
COG0050: This protein promotes the GTP-[...]n biosynthesis (By similarity)	174.613
COG0050: This protein promotes the GTP-[...]n biosynthesis (By similarity)|p__Chloroflexi	1.008
COG0050: This protein promotes the GTP-[...]n biosynthesis (By similarity)|p__Deinococcus_Thermus	1.233
COG0050: This protein promotes the GTP-[...]n biosynthesis (By similarity)|p__Nitrospirae	1.244
COG0050: This protein promotes the GTP-[...]n biosynthesis (By similarity)|p__Proteobacteria	13.642
COG0050: This protein promotes the GTP-[...]n biosynthesis (By similarity)|p__Spirochaetes	1.862
COG0050: This protein promotes the GTP-[...]n biosynthesis (By similarity)|unclassified	155.625
COG0051: tRNA binding	3.078
COG0051: tRNA binding|p__Proteobacteria	1.639
COG0051: tRNA binding|unclassified	1.439
COG0052: 30S ribosomal protein S2	2.052
COG0052: 30S ribosomal protein S2|p__Proteobacteria	2.052
COG0054: Catalyzes the formation of 6,7[...] of riboflavin (By similarity)	2.778
COG0054: Catalyzes the formation of 6,7[...] of riboflavin (By similarity)|p__Proteobacteria	2.778
COG0055: Produces ATP from ADP in the p[...] beta subunits (By similarity)	0.903
COG0055: Produces ATP from ADP in the p[...] beta subunits (By similarity)|p__Proteobacteria	0.903
COG0056: Produces ATP from ADP in the p[...]latory subunit (By similarity)	4.223
COG0056: Produces ATP from ADP in the p[...]latory subunit (By similarity)|p__Proteobacteria	4.147
COG0056: Produces ATP from ADP in the p[...]latory subunit (By similarity)|unclassified	0.076
COG0057: glyceraldehyde3phosphate dehydrogenase	2.503
COG0057: glyceraldehyde3phosphate dehydrogenase|p__Deinococcus_Thermus	1.266
COG0057: glyceraldehyde3phosphate dehydrogenase|p__Proteobacteria	1.237
COG0059: Alpha-keto-beta-hydroxylacyl reductoisomerase	1.193
COG0059: Alpha-keto-beta-hydroxylacyl reductoisomerase|p__Proteobacteria	1.193
COG0064: Allows the formation of correc[...]-Glu-tRNA(Gln) (By similarity)	0.797
COG0064: Allows the formation of correc[...]-Glu-tRNA(Gln) (By similarity)|p__Proteobacteria	0.797
COG0066: Catalyzes the isomerization be[...]opropylmaleate (By similarity)	2.564
COG0066: Catalyzes the isomerization be[...]opropylmaleate (By similarity)|p__Deinococcus_Thermus	2.564
COG0074: Succinyl-CoA ligase ADP-forming subunit alpha	2.974
COG0074: Succinyl-CoA ligase ADP-forming subunit alpha|p__Nitrospirae	2.974
COG0078: ornithine carbamoyltransferase	2.192
COG0078: ornithine carbamoyltransferase|p__Proteobacteria	2.192
COG0079: Imidazole acetol-phosphate transaminase	1.174
COG0079: Imidazole acetol-phosphate transaminase|p__Proteobacteria	1.174
COG0081: Binds directly to 23S rRNA. Th[...]e tRNA release (By similarity)	1.934
COG0081: Binds directly to 23S rRNA. Th[...]e tRNA release (By similarity)|p__Proteobacteria	1.934
COG0084: tatd family	1.546
COG0084: tatd family|p__Proteobacteria	1.546
COG0085: DNA-dependent RNA polymerase c[...] as substrates (By similarity)	4.848
COG0085: DNA-dependent RNA polymerase c[...] as substrates (By similarity)|p__Nitrospirae	0.806
COG0085: DNA-dependent RNA polymerase c[...] as substrates (By similarity)|p__Proteobacteria	4.042
COG0086: DNA-dependent RNA polymerase c[...] as substrates (By similarity)	0.822
COG0086: DNA-dependent RNA polymerase c[...] as substrates (By similarity)|p__Nitrospirae	0.822
COG0092: Binds the lower part of the 30[...]or translation (By similarity)	6.694
COG0092: Binds the lower part of the 30[...]or translation (By similarity)|p__Proteobacteria	6.694
COG0098: Located at the back of the 30S[...]ct to the body (By similarity)	0.71
COG0098: Located at the back of the 30S[...]ct to the body (By similarity)|p__Actinobacteria	0.71
COG0102: This protein is one of the ear[...]f 50S assembly (By similarity)	3.247
COG0102: This protein is one of the ear[...]f 50S assembly (By similarity)|p__Proteobacteria	3.247
COG0105: Major role in the synthesis of[...]e intermediate (By similarity)	3.289
COG0105: Major role in the synthesis of[...]e intermediate (By similarity)|p__Proteobacteria	3.289
COG0106: phosphoribosylformimino-5-amin[...]carboxamide ribotide isomerase	0.541
COG0106: phosphoribosylformimino-5-amin[...]carboxamide ribotide isomerase|p__Proteobacteria	0.541
COG0107: IGPS catalyzes the conversion [...]e HisH subunit (By similarity)	3.923
COG0107: IGPS catalyzes the conversion [...]e HisH subunit (By similarity)|p__Cyanobacteria	0.386
COG0107: IGPS catalyzes the conversion [...]e HisH subunit (By similarity)|p__Proteobacteria	3.537
COG0108: Catalyzes the conversion of D-[...]ne 4-phosphate (By similarity)	2.463
COG0108: Catalyzes the conversion of D-[...]ne 4-phosphate (By similarity)|p__Proteobacteria	2.463
COG0111: Dehydrogenase	0.795
COG0111: Dehydrogenase|p__Proteobacteria	0.795
COG0112: Catalyzes the reversible inter[...]ldol mechanism (By similarity)	2.186
COG0112: Catalyzes the reversible inter[...]ldol mechanism (By similarity)|p__Proteobacteria	2.186
COG0119: Catalyzes the condensation of [...]opropylmalate) (By similarity)	2.317
COG0119: Catalyzes the condensation of [...]opropylmalate) (By similarity)|p__Deinococcus_Thermus	2.317
COG0124: Histidyl-trna synthetase	0.215
COG0124: Histidyl-trna synthetase|p__Cyanobacteria	0.215
COG0129: Dihydroxy-acid dehydratase	2.527
COG0129: Dihydroxy-acid dehydratase|p__Proteobacteria	2.527
COG0133: The beta subunit is responsibl[...]e and L-serine (By similarity)	1.227
COG0133: The beta subunit is responsibl[...]e and L-serine (By similarity)|p__Cyanobacteria	1.227
COG0137: Citrulline--aspartate ligase	2.497
COG0137: Citrulline--aspartate ligase|p__Proteobacteria	2.497
COG0152: SAICAR synthetase	1.56
COG0152: SAICAR synthetase|p__Proteobacteria	1.56
COG0156: 8-Amino-7-oxononanoate synthase	1.176
COG0156: 8-Amino-7-oxononanoate synthase|p__Proteobacteria	1.176
COG0158: D-fructose-1,6-bisphosphate 1-phosphohydrolase class 1	2.677
COG0158: D-fructose-1,6-bisphosphate 1-phosphohydrolase class 1|p__Gemmatimonadetes	1.37
COG0158: D-fructose-1,6-bisphosphate 1-phosphohydrolase class 1|p__Proteobacteria	1.307
COG0163: carboxy-lyase activity	2.079
COG0163: carboxy-lyase activity|p__Proteobacteria	2.079
COG0173: aspartyl-trna synthetase	0.74
COG0173: aspartyl-trna synthetase|unclassified	0.74
COG0174: glutamine synthetase	2.557
COG0174: glutamine synthetase|p__Deinococcus_Thermus	0.991
COG0174: glutamine synthetase|p__Proteobacteria	1.566
COG0180: tryptophanyltRNA synthetase	1.041
COG0180: tryptophanyltRNA synthetase|p__Proteobacteria	1.041
COG0181: Tetrapolymerization of the mon[...]discrete steps (By similarity)	1.477
COG0181: Tetrapolymerization of the mon[...]discrete steps (By similarity)|p__Proteobacteria	1.477
COG0183: acetyl-coa acetyltransferase	2.839
COG0183: acetyl-coa acetyltransferase|p__Proteobacteria	2.839
COG0187: DNA gyrase negatively supercoi[...] knotted rings (By similarity)	1.202
COG0187: DNA gyrase negatively supercoi[...] knotted rings (By similarity)|p__Proteobacteria	1.202
COG0188: DNA gyrase negatively supercoi[...] knotted rings (By similarity)	1.471
COG0188: DNA gyrase negatively supercoi[...] knotted rings (By similarity)|p__Proteobacteria	1.471
COG0190: Catalyzes the oxidation of 5,1[...]trahydrofolate (By similarity)	1.433
COG0190: Catalyzes the oxidation of 5,1[...]trahydrofolate (By similarity)|p__Deinococcus_Thermus	1.433
COG0191: Aldolase	3.379
COG0191: Aldolase|p__Proteobacteria	2.031
COG0191: Aldolase|p__Spirochaetes	1.348
COG0192: Catalyzes the formation of S-a[...]ionine from methionine and ATP	0.551
COG0192: Catalyzes the formation of S-a[...]ionine from methionine and ATP|p__Proteobacteria	0.551
COG0195: Transcription elongation factor NusA	2.403
COG0195: Transcription elongation factor NusA|p__Gemmatimonadetes	0.964
COG0195: Transcription elongation factor NusA|p__Proteobacteria	1.439
COG0205: phosphohexokinase	2.836
COG0205: phosphohexokinase|p__Proteobacteria	2.836
COG0207: Provides the sole de novo sour[...]A biosynthesis (By similarity)	1.6
COG0207: Provides the sole de novo sour[...]A biosynthesis (By similarity)|p__Proteobacteria	1.6
COG0208: Provides the precursors necess[...]ibonucleotides (By similarity)	5.043
COG0208: Provides the precursors necess[...]ibonucleotides (By similarity)|p__Proteobacteria	5.043
COG0209: Provides the precursors necess[...]ibonucleotides (By similarity)	0.736
COG0209: Provides the precursors necess[...]ibonucleotides (By similarity)|p__Proteobacteria	0.736
COG0213: The enzymes which catalyze the[...]tide synthesis (By similarity)	0.943
COG0213: The enzymes which catalyze the[...]tide synthesis (By similarity)|p__Proteobacteria	0.943
COG0217: transcriptional regulatory protein	2.415
COG0217: transcriptional regulatory protein|p__Proteobacteria	2.415
COG0221: Pyrophosphate phospho-hydrolase	1.384
COG0221: Pyrophosphate phospho-hydrolase|p__Proteobacteria	1.384
COG0232: deoxyguanosinetriphosphate triphosphohydrolase-like protein	1.89
COG0232: deoxyguanosinetriphosphate triphosphohydrolase-like protein|p__Deinococcus_Thermus	1.89
COG0235: Class II aldolase adducin	0.8
COG0235: Class II aldolase adducin|p__Proteobacteria	0.8
COG0243: molybdopterin oxidoreductase	1.473
COG0243: molybdopterin oxidoreductase|p__Proteobacteria	1.473
COG0249: that it carries out the mismat[...]TPase activity (By similarity)	1.966
COG0249: that it carries out the mismat[...]TPase activity (By similarity)|p__Cyanobacteria	1.966
COG0250: Participates in transcription [...]ntitermination (By similarity)	3.14
COG0250: Participates in transcription [...]ntitermination (By similarity)|p__Cyanobacteria	0.501
COG0250: Participates in transcription [...]ntitermination (By similarity)|p__Proteobacteria	2.639
COG0252: L-asparaginase	1.357
COG0252: L-asparaginase|p__Proteobacteria	1.357
COG0265: Serine protease	1.161
COG0265: Serine protease|p__Deinococcus_Thermus	1.161
COG0270: Cytosine-specific methyltransferase	3.86
COG0270: Cytosine-specific methyltransferase|p__Proteobacteria	3.86
COG0275: Specifically methylates the N4[...]2) of 16S rRNA (By similarity)	1.484
COG0275: Specifically methylates the N4[...]2) of 16S rRNA (By similarity)|p__Proteobacteria	1.484
COG0277: FAD linked oxidase domain protein	1.422
COG0277: FAD linked oxidase domain protein|p__Nitrospirae	1.422
COG0279: D-glycero-D-manno-heptose 7-phosphate metabolic process	2.096
COG0279: D-glycero-D-manno-heptose 7-phosphate metabolic process|p__Proteobacteria	2.096
COG0281: malic enzyme	1.005
COG0281: malic enzyme|p__Proteobacteria	1.005
COG0286: type I restriction-modification system	5.781
COG0286: type I restriction-modification system|p__Proteobacteria	5.781
COG0289: Catalyzes the conversion of 4-[...]rodipicolinate (By similarity)	4.52
COG0289: Catalyzes the conversion of 4-[...]rodipicolinate (By similarity)|p__Proteobacteria	4.52
COG0296: Catalyzes the formation of the[...]a-1,6 position (By similarity)	1.046
COG0296: Catalyzes the formation of the[...]a-1,6 position (By similarity)|p__Proteobacteria	1.046
COG0304: Catalyzes the condensation rea[...]om malonyl-ACP (By similarity)	1.009
COG0304: Catalyzes the condensation rea[...]om malonyl-ACP (By similarity)|p__Proteobacteria	1.009
COG0305: Replicative dna helicase	1.842
COG0305: Replicative dna helicase|p__Proteobacteria	1.842
COG0318: Amp-dependent synthetase and ligase	2.792
COG0318: Amp-dependent synthetase and ligase|p__Proteobacteria	2.792
COG0323: This protein is involved in th[...]fector complex (By similarity)	0.665
COG0323: This protein is involved in th[...]fector complex (By similarity)|p__Proteobacteria	0.665
COG0326: Molecular chaperone. Has ATPase activity (By similarity)	1.165
COG0326: Molecular chaperone. Has ATPase activity (By similarity)|p__Proteobacteria	1.165
COG0329: Catalyzes the condensation of [...]olinate (HTPA) (By similarity)	1.379
COG0329: Catalyzes the condensation of [...]olinate (HTPA) (By similarity)|p__Deinococcus_Thermus	1.379
COG0330: Band 7 protein	2.709
COG0330: Band 7 protein|p__Proteobacteria	1.477
COG0330: Band 7 protein|p__Spirochaetes	1.232
COG0336: Specifically methylates guanos[...] various tRNAs (By similarity)	0.839
COG0336: Specifically methylates guanos[...] various tRNAs (By similarity)|p__Proteobacteria	0.839
COG0347: Nitrogen regulatory protein pii	66.667
COG0347: Nitrogen regulatory protein pii|p__Proteobacteria	66.667
COG0353: May play a role in DNA repair.[...] RecF and RecO (By similarity)	2.123
COG0353: May play a role in DNA repair.[...] RecF and RecO (By similarity)|p__Deinococcus_Thermus	2.123
COG0358: DNA primase activity	0.817
COG0358: DNA primase activity|unclassified	0.817
COG0365: Catalyzes the conversion of ac[...] product AcCoA (By similarity)	1.296
COG0365: Catalyzes the conversion of ac[...] product AcCoA (By similarity)|p__Deinococcus_Thermus	0.708
COG0365: Catalyzes the conversion of ac[...] product AcCoA (By similarity)|p__Proteobacteria	0.588
COG0372: citrate synthase	1.015
COG0372: citrate synthase|p__Proteobacteria	1.015
COG0377: NDH-1 shuttles electrons from [...]roton gradient (By similarity)	2.509
COG0377: NDH-1 shuttles electrons from [...]roton gradient (By similarity)|p__Chloroflexi	2.509
COG0403: The glycine cleavage system ca[...]s pyridoxal phosphate cofactor	1.572
COG0403: The glycine cleavage system ca[...]s pyridoxal phosphate cofactor|p__Proteobacteria	1.572
COG0404: The glycine cleavage system ca[...]ion of glycine (By similarity)	0.581
COG0404: The glycine cleavage system ca[...]ion of glycine (By similarity)|p__Proteobacteria	0.581
COG0405: gamma-glutamyltransferase activity	0.703
COG0405: gamma-glutamyltransferase activity|p__Proteobacteria	0.703
COG0410: amino acid transport	2.711
COG0410: amino acid transport|p__Chloroflexi	1.783
COG0410: amino acid transport|p__Proteobacteria	0.632
COG0410: amino acid transport|unclassified	0.297
COG0422: thiamine diphosphate biosynthetic process	2.964
COG0422: thiamine diphosphate biosynthetic process|p__Cyanobacteria	0.832
COG0422: thiamine diphosphate biosynthetic process|p__Proteobacteria	2.132
COG0423: Catalyzes the attachment of gl[...]e to tRNA(Gly) (By similarity)	0.884
COG0423: Catalyzes the attachment of gl[...]e to tRNA(Gly) (By similarity)|p__Deinococcus_Thermus	0.884
COG0436: aminotransferase	2.685
COG0436: aminotransferase|p__Gemmatimonadetes	0.525
COG0436: aminotransferase|p__Proteobacteria	2.16
COG0439: acetyl-CoA carboxylase biotin carboxylase	0.918
COG0439: acetyl-CoA carboxylase biotin carboxylase|p__Proteobacteria	0.918
COG0440: Acetolactate synthase small subunit	2.915
COG0440: Acetolactate synthase small subunit|p__Proteobacteria	2.915
COG0443: Heat shock protein	2.218
COG0443: Heat shock protein|p__Deinococcus_Thermus	0.663
COG0443: Heat shock protein|p__Proteobacteria	1.555
COG0450: alkyl hydroperoxide reductase	3.317
COG0450: alkyl hydroperoxide reductase|unclassified	3.317
COG0451: Nad-dependent epimerase dehydratase	1.55
COG0451: Nad-dependent epimerase dehydratase|p__Proteobacteria	1.55
COG0454: acetyltransferase	3.589
COG0454: acetyltransferase|p__Proteobacteria	3.589
COG0458: carbamoyl-phosphate synthetase ammonia chain	2.024
COG0458: carbamoyl-phosphate synthetase ammonia chain|p__Proteobacteria	2.024
COG0460: homoserine dehydrogenase	1.548
COG0460: homoserine dehydrogenase|p__Proteobacteria	1.548
COG0465: Acts as a processive, ATP-depe[...]brane proteins (By similarity)	1.506
COG0465: Acts as a processive, ATP-depe[...]brane proteins (By similarity)|p__Cyanobacteria	0.204
COG0465: Acts as a processive, ATP-depe[...]brane proteins (By similarity)|p__Deinococcus_Thermus	0.671
COG0465: Acts as a processive, ATP-depe[...]brane proteins (By similarity)|p__Proteobacteria	0.632
COG0466: ATP-dependent serine protease [...]pecific manner (By similarity)	0.919
COG0466: ATP-dependent serine protease [...]pecific manner (By similarity)|p__Proteobacteria	0.919
COG0468: Can catalyze the hydrolysis of[...]lytic cleavage (By similarity)	1.927
COG0468: Can catalyze the hydrolysis of[...]lytic cleavage (By similarity)|unclassified	1.927
COG0473: 3-isopropylmalate dehydrogenase activity	3.504
COG0473: 3-isopropylmalate dehydrogenase activity|p__Proteobacteria	3.504
COG0480: Catalyzes the GTP-dependent ri[...]n the ribosome (By similarity)	5.167
COG0480: Catalyzes the GTP-dependent ri[...]n the ribosome (By similarity)|p__Deinococcus_Thermus	0.609
COG0480: Catalyzes the GTP-dependent ri[...]n the ribosome (By similarity)|p__Proteobacteria	4.558
COG0481: Required for accurate and effi[...]pendent manner (By similarity)	6.003
COG0481: Required for accurate and effi[...]pendent manner (By similarity)|p__Proteobacteria	6.003
COG0482: Catalyzes the 2-thiolation of [...]ion of s(2)U34 (By similarity)	1.247
COG0482: Catalyzes the 2-thiolation of [...]ion of s(2)U34 (By similarity)|p__Deinococcus_Thermus	1.247
COG0483: inositol monophosphatase	1.848
COG0483: inositol monophosphatase|p__Proteobacteria	1.848
COG0484: ATP binding to DnaK triggers t[...]ation proteins (By similarity)	0.524
COG0484: ATP binding to DnaK triggers t[...]ation proteins (By similarity)|p__Cyanobacteria	0.524
COG0488: (ABC) transporter	0.854
COG0488: (ABC) transporter|p__Proteobacteria	0.854
COG0489: ATP-binding protein	1.621
COG0489: ATP-binding protein|p__Spirochaetes	1.621
COG0491: Beta-lactamase domain protein	0.986
COG0491: Beta-lactamase domain protein|p__Deinococcus_Thermus	0.986
COG0499: May play a key role in the reg[...]ylhomocysteine (By similarity)	1.458
COG0499: May play a key role in the reg[...]ylhomocysteine (By similarity)|p__Proteobacteria	1.458
COG0504: Catalyzes the ATP-dependent am[...]ce of nitrogen (By similarity)	0.849
COG0504: Catalyzes the ATP-dependent am[...]ce of nitrogen (By similarity)|p__Deinococcus_Thermus	0.849
COG0507: exodeoxyribonuclease v alpha	0.731
COG0507: exodeoxyribonuclease v alpha|unclassified	0.731
COG0508: Dehydrogenase	0.511
COG0508: Dehydrogenase|p__Proteobacteria	0.511
COG0513: purine NTP-dependent helicase activity	1.492
COG0513: purine NTP-dependent helicase activity|p__Proteobacteria	1.492
COG0514: atp-dependent dna helicase	1.481
COG0514: atp-dependent dna helicase|p__Proteobacteria	1.481
COG0522: One of the primary rRNA bindin[...]he 30S subunit (By similarity)	1.972
COG0522: One of the primary rRNA bindin[...]he 30S subunit (By similarity)|p__Proteobacteria	1.972
COG0524: pfkb domain protein	1.115
COG0524: pfkb domain protein|p__Proteobacteria	1.115
COG0525: amino acids such as threonine,[...]pendent manner (By similarity)	1.187
COG0525: amino acids such as threonine,[...]pendent manner (By similarity)|p__Proteobacteria	1.187
COG0528: UMP kinase activity	2.92
COG0528: UMP kinase activity|p__Proteobacteria	0.871
COG0528: UMP kinase activity|p__Spirochaetes	2.049
COG0532: One of the essential component[...]osomal complex (By similarity)	0.482
COG0532: One of the essential component[...]osomal complex (By similarity)|p__Proteobacteria	0.482
COG0538: isocitrate dehydrogenase (NADp)	1.401
COG0538: isocitrate dehydrogenase (NADp)|p__Proteobacteria	1.401
COG0539: thus facilitating recognition [...]-rich sequence (By similarity)	1.459
COG0539: thus facilitating recognition [...]-rich sequence (By similarity)|p__Proteobacteria	1.459
COG0541: Involved in targeting and inse[...]cts with the SRP receptor FtsY	1.058
COG0541: Involved in targeting and inse[...]cts with the SRP receptor FtsY|p__Deinococcus_Thermus	1.058
COG0542: ATP-dependent CLP protease ATP-binding subunit	2.418
COG0542: ATP-dependent CLP protease ATP-binding subunit|p__Acidobacteria	1.696
COG0542: ATP-dependent CLP protease ATP-binding subunit|p__Cyanobacteria	0.722
COG0548: nag kinase	3.049
COG0548: nag kinase|p__Proteobacteria	3.049
COG0556: damaged site, the DNA wraps ar[...]and for damage (By similarity)	0.81
COG0556: damaged site, the DNA wraps ar[...]and for damage (By similarity)|p__Proteobacteria	0.81
COG0564: pseudouridine synthase activity	2.341
COG0564: pseudouridine synthase activity|p__Proteobacteria	2.341
COG0567: 2-oxoglutarate dehydrogenase, E1	0.43
COG0567: 2-oxoglutarate dehydrogenase, E1|p__Proteobacteria	0.43
COG0568: Sigma factors are initiation f[...] then released (By similarity)	6.307
COG0568: Sigma factors are initiation f[...] then released (By similarity)|p__Chloroflexi	1.941
COG0568: Sigma factors are initiation f[...] then released (By similarity)|p__Deinococcus_Thermus	0.81
COG0568: Sigma factors are initiation f[...] then released (By similarity)|p__Gemmatimonadetes	1.645
COG0568: Sigma factors are initiation f[...] then released (By similarity)|p__Proteobacteria	1.91
COG0574: phosphotransferase activity, paired acceptors	0.923
COG0574: phosphotransferase activity, paired acceptors|p__Proteobacteria	0.923
COG0582: Integrase	5.38
COG0582: Integrase|p__Proteobacteria	5.38
COG0583: Transcriptional regulator	4.104
COG0583: Transcriptional regulator|p__Proteobacteria	4.104
COG0589: Universal stress protein	1.351
COG0589: Universal stress protein|p__Proteobacteria	1.351
COG0592: DNA polymerase processivity factor activity	1.094
COG0592: DNA polymerase processivity factor activity|p__Gemmatimonadetes	1.094
COG0600: Binding-protein-dependent tran[...]stems inner membrane component	0.399
COG0600: Binding-protein-dependent tran[...]stems inner membrane component|p__Proteobacteria	0.399
COG0607: Rhodanese domain protein	0.986
COG0607: Rhodanese domain protein|p__Deinococcus_Thermus	0.986
COG0608: Single-stranded-DNA-specific exonuclease (RecJ)	0.696
COG0608: Single-stranded-DNA-specific exonuclease (RecJ)|p__Proteobacteria	0.696
COG0610: Type I site-specific deoxyribonuclease	4.107
COG0610: Type I site-specific deoxyribonuclease|p__Proteobacteria	4.107
COG0621: Catalyzes the methylthiolation[...]g with uridine (By similarity)	0.9
COG0621: Catalyzes the methylthiolation[...]g with uridine (By similarity)|p__Proteobacteria	0.9
COG0626: cystathionine	1.157
COG0626: cystathionine|p__Proteobacteria	1.157
COG0629: single-stranded DNA-binding protein	1.608
COG0629: single-stranded DNA-binding protein|p__Deinococcus_Thermus	1.608
COG0632: The RuvA-RuvB complex in the p[...]tivity of RuvB (By similarity)	1.98
COG0632: The RuvA-RuvB complex in the p[...]tivity of RuvB (By similarity)|p__Proteobacteria	1.98
COG0642: Histidine kinase	0.489
COG0642: Histidine kinase|p__Proteobacteria	0.489
COG0646: homocysteine S-methyltransferase activity	0.337
COG0646: homocysteine S-methyltransferase activity|p__Proteobacteria	0.337
COG0649: NDH-1 shuttles electrons from [...]roton gradient (By similarity)	0.972
COG0649: NDH-1 shuttles electrons from [...]roton gradient (By similarity)|p__Nitrospirae	0.972
COG0652: peptidyl-prolyl cis-trans isomerase activity	1.286
COG0652: peptidyl-prolyl cis-trans isomerase activity|p__Proteobacteria	1.286
COG0664: transcriptional regulator, crp fnr family	2.116
COG0664: transcriptional regulator, crp fnr family|p__Cyanobacteria	0.113
COG0664: transcriptional regulator, crp fnr family|p__Proteobacteria	1.898
COG0664: transcriptional regulator, crp fnr family|unclassified	0.105
COG0667: Aldo keto reductase	1.429
COG0667: Aldo keto reductase|p__Deinococcus_Thermus	1.429
COG0673: oxidoreductase	2.111
COG0673: oxidoreductase|p__Planctomycetes	1.037
COG0673: oxidoreductase|p__Proteobacteria	1.074
COG0674: Oxidoreductase required for th[...] to flavodoxin (By similarity)	2.12
COG0674: Oxidoreductase required for th[...] to flavodoxin (By similarity)|p__Nitrospirae	2.12
COG0677: Dehydrogenase	0.989
COG0677: Dehydrogenase|p__Proteobacteria	0.989
COG0683: (ABC) transporter	2.838
COG0683: (ABC) transporter|p__Cyanobacteria	0.968
COG0683: (ABC) transporter|p__Deinococcus_Thermus	1.074
COG0683: (ABC) transporter|p__Proteobacteria	0.795
COG0697: membrane	1.443
COG0697: membrane|p__Proteobacteria	1.443
COG0706: Required for the insertion and[...] as at least some lipoproteins	0.728
COG0706: Required for the insertion and[...] as at least some lipoproteins|p__Proteobacteria	0.728
COG0707: Cell wall formation. Catalyzes[...]termediate II) (By similarity)	1.203
COG0707: Cell wall formation. Catalyzes[...]termediate II) (By similarity)|p__Deinococcus_Thermus	1.203
COG0714: ATPase activity	6.815
COG0714: ATPase activity|p__Actinobacteria	1.685
COG0714: ATPase activity|p__Deinococcus_Thermus	1.357
COG0714: ATPase activity|p__Proteobacteria	3.773
COG0715: (ABC) transporter	2.22
COG0715: (ABC) transporter|p__Cyanobacteria	0.909
COG0715: (ABC) transporter|p__Deinococcus_Thermus	1.311
COG0717: Deoxycytidine triphosphate deaminase	0.971
COG0717: Deoxycytidine triphosphate deaminase|p__Proteobacteria	0.866
COG0717: Deoxycytidine triphosphate deaminase|unclassified	0.105
COG0719: Fe-S assembly protein	1.809
COG0719: Fe-S assembly protein|p__Bacteroidetes	0.875
COG0719: Fe-S assembly protein|p__Gemmatimonadetes	0.934
COG0722: Stereospecific condensation of[...]osphate (DAHP) (By similarity)	1.264
COG0722: Stereospecific condensation of[...]osphate (DAHP) (By similarity)|p__Proteobacteria	1.264
COG0728: Integral membrane protein (MviN	0.764
COG0728: Integral membrane protein (MviN|p__Proteobacteria	0.764
COG0732: Restriction modification system DNA (Specificity	0.428
COG0732: Restriction modification system DNA (Specificity|p__Proteobacteria	0.428
COG0735: Ferric uptake regulator, Fur family	5.291
COG0735: Ferric uptake regulator, Fur family|unclassified	5.291
COG0743: Catalyzes the NADP-dependent r[...]hosphate (MEP) (By similarity)	1.111
COG0743: Catalyzes the NADP-dependent r[...]hosphate (MEP) (By similarity)|p__Proteobacteria	1.111
COG0744: penicillin-binding protein	0.739
COG0744: penicillin-binding protein|p__Proteobacteria	0.739
COG0745: regulatoR	3.517
COG0745: regulatoR|p__Proteobacteria	3.517
COG0747: Extracellular solute-binding protein, family 5	1.741
COG0747: Extracellular solute-binding protein, family 5|p__Deinococcus_Thermus	1.741
COG0750: Membrane-associated zinc metalloprotease	1.081
COG0750: Membrane-associated zinc metalloprotease|p__Proteobacteria	1.081
COG0752: glycyl-tRNA synthetase, alpha subunit	1.177
COG0752: glycyl-tRNA synthetase, alpha subunit|p__Cyanobacteria	0.518
COG0752: glycyl-tRNA synthetase, alpha subunit|p__Proteobacteria	0.472
COG0752: glycyl-tRNA synthetase, alpha subunit|unclassified	0.187
COG0772: Cell Division Protein	1.28
COG0772: Cell Division Protein|p__Proteobacteria	1.28
COG0774: involved in the biosynthesis o[...]ne of the cell (By similarity)	2.558
COG0774: involved in the biosynthesis o[...]ne of the cell (By similarity)|p__Proteobacteria	2.558
COG0807: Catalyzes the conversion of D-[...]ne 4-phosphate (By similarity)	2.463
COG0807: Catalyzes the conversion of D-[...]ne 4-phosphate (By similarity)|p__Proteobacteria	2.463
COG0822: sUF system Fes assembly protein, NifU family	3.46
COG0822: sUF system Fes assembly protein, NifU family|p__Acidobacteria	3.46
COG0823: Involved in the TonB-independe[...]ke of proteins (By similarity)	0.931
COG0823: Involved in the TonB-independe[...]ke of proteins (By similarity)|p__Proteobacteria	0.931
COG0841: acriflavin resistance protein	0.723
COG0841: acriflavin resistance protein|p__Proteobacteria	0.723
COG0842: (ABC) transporter	3.05
COG0842: (ABC) transporter|p__Nitrospirae	3.05
COG0843: Cytochrome C oxidase subunit I	2.732
COG0843: Cytochrome C oxidase subunit I|p__Proteobacteria	2.732
COG0845: Efflux transporter rnd family, mfp subunit	2.5
COG0845: Efflux transporter rnd family, mfp subunit|p__Proteobacteria	2.5
COG0849: This protein may be involved i[...] of the septum (By similarity)	2.803
COG0849: This protein may be involved i[...] of the septum (By similarity)|p__Nitrospirae	0.978
COG0849: This protein may be involved i[...] of the septum (By similarity)|p__Proteobacteria	1.825
COG0852: NDH-1 shuttles electrons from [...]roton gradient (By similarity)	0.414
COG0852: NDH-1 shuttles electrons from [...]roton gradient (By similarity)|p__Cyanobacteria	0.414
COG0855: Catalyzes the reversible trans[...]sphate (polyP) (By similarity)	0.684
COG0855: Catalyzes the reversible trans[...]sphate (polyP) (By similarity)|p__Proteobacteria	0.684
COG0863: DNA methylase n-4 n-6 domain protein	3.563
COG0863: DNA methylase n-4 n-6 domain protein|p__Proteobacteria	3.563
COG1003: The glycine cleavage system ca[...]s pyridoxal phosphate cofactor	1.222
COG1003: The glycine cleavage system ca[...]s pyridoxal phosphate cofactor|p__Proteobacteria	1.222
COG1012: Dehydrogenase	3.501
COG1012: Dehydrogenase|p__Deinococcus_Thermus	1.815
COG1012: Dehydrogenase|p__Proteobacteria	1.686
COG1013: Oxidoreductase required for th[...] to flavodoxin (By similarity)	1.232
COG1013: Oxidoreductase required for th[...] to flavodoxin (By similarity)|p__Deinococcus_Thermus	1.232
COG1014: oxidoreductase	3.704
COG1014: oxidoreductase|p__Nitrospirae	3.704
COG1033: RND superfamily	0.974
COG1033: RND superfamily|p__Proteobacteria	0.974
COG1043: Involved in the biosynthesis o[...]ne of the cell (By similarity)	1.942
COG1043: Involved in the biosynthesis o[...]ne of the cell (By similarity)|p__Proteobacteria	1.942
COG1045: serine acetyltransferase	2.57
COG1045: serine acetyltransferase|p__Cyanobacteria	0.632
COG1045: serine acetyltransferase|p__Nitrospirae	1.938
COG1049: Aconitate hydratase 2	0.913
COG1049: Aconitate hydratase 2|p__Proteobacteria	0.913
COG1053: Succinate DeHydrogenase	4.238
COG1053: Succinate DeHydrogenase|p__Nitrospirae	2.709
COG1053: Succinate DeHydrogenase|p__Proteobacteria	1.529
COG1061: type iii restriction protein res subunit	2.149
COG1061: type iii restriction protein res subunit|p__Proteobacteria	2.149
COG1066: May play a role in the repair [...]ylation damage (By similarity)	1.639
COG1066: May play a role in the repair [...]ylation damage (By similarity)|p__Proteobacteria	1.639
COG1071: Dehydrogenase	1.335
COG1071: Dehydrogenase|p__Proteobacteria	1.335
COG1073: Hydrolase	0.505
COG1073: Hydrolase|p__Proteobacteria	0.505
COG1077: Rod shape-determining protein, MreB	11.491
COG1077: Rod shape-determining protein, MreB|p__Gemmatimonadetes	1.236
COG1077: Rod shape-determining protein, MreB|p__Proteobacteria	9.365
COG1077: Rod shape-determining protein, MreB|unclassified	0.89
COG1089: GDP-mannose 4,6-dehydratase	1.549
COG1089: GDP-mannose 4,6-dehydratase|p__Gemmatimonadetes	1.292
COG1089: GDP-mannose 4,6-dehydratase|p__Proteobacteria	0.257
COG1109: Catalyzes the conversion of gl[...]ne-1-phosphate (By similarity)	0.884
COG1109: Catalyzes the conversion of gl[...]ne-1-phosphate (By similarity)|p__Proteobacteria	0.884
COG1127: lipid transport	1.605
COG1127: lipid transport|p__Proteobacteria	1.605
COG1131: (ABC) transporter	2.735
COG1131: (ABC) transporter|p__Proteobacteria	2.735
COG1140: nitrate reductase beta subunit	1.693
COG1140: nitrate reductase beta subunit|unclassified	1.693
COG1155: Produces ATP from ADP in the p[...]alytic subunit (By similarity)	0.223
COG1155: Produces ATP from ADP in the p[...]alytic subunit (By similarity)|p__Thaumarchaeota	0.223
COG1156: Produces ATP from ADP in the p[...]latory subunit (By similarity)	1.783
COG1156: Produces ATP from ADP in the p[...]latory subunit (By similarity)|p__Spirochaetes	1.783
COG1157: flagellum-specific ATP synthase	3.963
COG1157: flagellum-specific ATP synthase|p__Proteobacteria	3.963
COG1158: Facilitates transcription term[...]e DNA template (By similarity)	5.218
COG1158: Facilitates transcription term[...]e DNA template (By similarity)|p__Gemmatimonadetes	1.094
COG1158: Facilitates transcription term[...]e DNA template (By similarity)|p__Proteobacteria	3.044
COG1158: Facilitates transcription term[...]e DNA template (By similarity)|unclassified	1.08
COG1166: Catalyzes the biosynthesis of [...] from arginine (By similarity)	0.654
COG1166: Catalyzes the biosynthesis of [...] from arginine (By similarity)|p__Proteobacteria	0.654
COG1171: Threonine dehydratase	2.242
COG1171: Threonine dehydratase|p__Proteobacteria	2.242
COG1177: Binding-protein-dependent tran[...]stems inner membrane component	3.212
COG1177: Binding-protein-dependent tran[...]stems inner membrane component|p__Deinococcus_Thermus	1.567
COG1177: Binding-protein-dependent tran[...]stems inner membrane component|p__Proteobacteria	1.645
COG1194: a g-specific adenine glycosylase	1.183
COG1194: a g-specific adenine glycosylase|p__Proteobacteria	1.183
COG1198: Primosomal protein n'	0.559
COG1198: Primosomal protein n'|p__Proteobacteria	0.559
COG1206: Catalyzes the folate-dependent[...]) in all tRNAs (By similarity)	0.915
COG1206: Catalyzes the folate-dependent[...]) in all tRNAs (By similarity)|p__Proteobacteria	0.915
COG1219: ATP-dependent specificity comp[...]bsence of ClpP (By similarity)	1.442
COG1219: ATP-dependent specificity comp[...]bsence of ClpP (By similarity)|p__Proteobacteria	1.442
COG1220: this subunit has chaperone act[...]for hydrolysis (By similarity)	3.016
COG1220: this subunit has chaperone act[...]for hydrolysis (By similarity)|p__Proteobacteria	3.016
COG1236: cleavage and polyadenylation	0.904
COG1236: cleavage and polyadenylation|p__Spirochaetes	0.904
COG1249: dihydrolipoyl dehydrogenase	0.37
COG1249: dihydrolipoyl dehydrogenase|p__Proteobacteria	0.37
COG1290: Component of the ubiquinol-cyt[...] ATP synthesis (By similarity)	0.274
COG1290: Component of the ubiquinol-cyt[...] ATP synthesis (By similarity)|p__Streptophyta	0.274
COG1301: sodium dicarboxylate symporter	0.975
COG1301: sodium dicarboxylate symporter|p__Proteobacteria	0.975
COG1322: Dna recombination protein	0.444
COG1322: Dna recombination protein|p__Proteobacteria	0.444
COG1344: Flagellin	1.538
COG1344: Flagellin|p__Proteobacteria	1.538
COG1348: The key enzymatic reactions in[...]m-iron protein (By similarity)	1.923
COG1348: The key enzymatic reactions in[...]m-iron protein (By similarity)|p__Proteobacteria	1.923
COG1350: The beta subunit is responsibl[...]e and L-serine (By similarity)	1.381
COG1350: The beta subunit is responsibl[...]e and L-serine (By similarity)|p__Proteobacteria	1.381
COG1364: Catalyzes two activities which[...] and glutamate (By similarity)	1.047
COG1364: Catalyzes two activities which[...] and glutamate (By similarity)|p__Proteobacteria	1.047
COG1366: stage II sporulation protein	0.744
COG1366: stage II sporulation protein|p__Cyanobacteria	0.744
COG1373: ATPase (AAA	2.394
COG1373: ATPase (AAA|p__Proteobacteria	2.394
COG1410: methionine synthase	0.337
COG1410: methionine synthase|p__Proteobacteria	0.337
COG1419: Flagellar biosynthesis regulator FlhF	0.855
COG1419: Flagellar biosynthesis regulator FlhF|p__Proteobacteria	0.855
COG1468: crispr-associated protein cas4	1.815
COG1468: crispr-associated protein cas4|p__Chloroflexi	1.815
COG1475: parb-like partition protein	4.218
COG1475: parb-like partition protein|p__Proteobacteria	4.218
COG1479: conserved protein	1.502
COG1479: conserved protein|p__Proteobacteria	1.502
COG1483: ATPase (AAA superfamily)-like protein	0.722
COG1483: ATPase (AAA superfamily)-like protein|p__Proteobacteria	0.722
COG1502: Catalyzes the reversible phosp[...]) and glycerol (By similarity)	0.466
COG1502: Catalyzes the reversible phosp[...]) and glycerol (By similarity)|unclassified	0.466
COG1530: ribonuclease	0.84
COG1530: ribonuclease|p__Proteobacteria	0.84
COG1536: FliG is one of three proteins [...]ellar rotation (By similarity)	5.025
COG1536: FliG is one of three proteins [...]ellar rotation (By similarity)|p__Proteobacteria	5.025
COG1539: dihydroneopterin aldolase	3.774
COG1539: dihydroneopterin aldolase|p__Proteobacteria	3.774
COG1541: Phenylacetate-CoA ligase	1.133
COG1541: Phenylacetate-CoA ligase|p__Deinococcus_Thermus	1.133
COG1587: synthase	1.838
COG1587: synthase|p__Proteobacteria	1.838
COG1592: Rubrerythrin	1.712
COG1592: Rubrerythrin|p__Proteobacteria	1.298
COG1592: Rubrerythrin|unclassified	0.415
COG1595: RNA Polymerase	2.451
COG1595: RNA Polymerase|p__Proteobacteria	2.451
COG1600: Catalyzes the conversion of ep[...] and tRNA(Tyr) (By similarity)	1.041
COG1600: Catalyzes the conversion of ep[...] and tRNA(Tyr) (By similarity)|p__Proteobacteria	1.041
COG1609: Transcriptional regulator	2.508
COG1609: Transcriptional regulator|p__Proteobacteria	2.508
COG1629: receptor	1.009
COG1629: receptor|p__Proteobacteria	1.009
COG1653: transporter activity	1.105
COG1653: transporter activity|p__Deinococcus_Thermus	1.105
COG1674: cell division protein FtsK	1.27
COG1674: cell division protein FtsK|p__Proteobacteria	1.27
COG1702: Phoh family	1.712
COG1702: Phoh family|p__Proteobacteria	1.712
COG1706: Assembles around the rod to fo[...]uring rotation (By similarity)	4.135
COG1706: Assembles around the rod to fo[...]uring rotation (By similarity)|p__Proteobacteria	4.135
COG1743: DNA methylase	0.712
COG1743: DNA methylase|p__Proteobacteria	0.712
COG1748: saccharopine dehydrogenase	1.013
COG1748: saccharopine dehydrogenase|p__Proteobacteria	1.013
COG1757: Na H antiporter	0.902
COG1757: Na H antiporter|p__Proteobacteria	0.902
COG1762: PTS System	3.058
COG1762: PTS System|p__Proteobacteria	3.058
COG1805: NQR complex catalyzes the redu[...]e to ubiquinol (By similarity)	1.072
COG1805: NQR complex catalyzes the redu[...]e to ubiquinol (By similarity)|p__Proteobacteria	1.072
COG1816: adenosine deaminase	1.005
COG1816: adenosine deaminase|p__Proteobacteria	1.005
COG1840: extracellular solute-binding protein, family 1	1.332
COG1840: extracellular solute-binding protein, family 1|p__Deinococcus_Thermus	1.332
COG1850: RuBisCO catalyzes two reaction[...]ation of the pentose substrate	2.782
COG1850: RuBisCO catalyzes two reaction[...]ation of the pentose substrate|p__Cyanobacteria	0.214
COG1850: RuBisCO catalyzes two reaction[...]ation of the pentose substrate|p__Proteobacteria	0.224
COG1850: RuBisCO catalyzes two reaction[...]ation of the pentose substrate|unclassified	2.344
COG1866: Phosphoenolpyruvate Carboxylase	0.917
COG1866: Phosphoenolpyruvate Carboxylase|p__Proteobacteria	0.917
COG1868: FliM is one of three proteins [...]ellar rotation (By similarity)	2.783
COG1868: FliM is one of three proteins [...]ellar rotation (By similarity)|p__Proteobacteria	2.783
COG1875: Phoh family	0.894
COG1875: Phoh family|p__Proteobacteria	0.894
COG1879: Periplasmic binding protein LacI transcriptional regulator	1.332
COG1879: Periplasmic binding protein LacI transcriptional regulator|p__Chloroflexi	1.332
COG1899: deoxyhypusine synthase	1.326
COG1899: deoxyhypusine synthase|p__Proteobacteria	1.326
COG1904: Uronic isomerase	1.56
COG1904: Uronic isomerase|p__Proteobacteria	1.56
COG1922: Glycosyl transferase, wecb taga cpsf family	1.996
COG1922: Glycosyl transferase, wecb taga cpsf family|p__Proteobacteria	1.996
COG1960: acyl-CoA dehydrogenase	6.886
COG1960: acyl-CoA dehydrogenase|p__Proteobacteria	6.886
COG1961: Resolvase	2.059
COG1961: Resolvase|p__Proteobacteria	2.059
COG1972: )-nucleoside	1.036
COG1972: )-nucleoside|p__Proteobacteria	1.036
COG1982: decarboxylase	3.962
COG1982: decarboxylase|p__Proteobacteria	3.962
COG2022: Catalyzes the rearrangement of[...]vided by H(2)S (By similarity)	3.567
COG2022: Catalyzes the rearrangement of[...]vided by H(2)S (By similarity)|p__Nitrospirae	1.739
COG2022: Catalyzes the rearrangement of[...]vided by H(2)S (By similarity)|p__Proteobacteria	1.828
COG2041: The exact function is not know[...]ulfite oxidase (By similarity)	2.105
COG2041: The exact function is not know[...]ulfite oxidase (By similarity)|p__Deinococcus_Thermus	2.105
COG2070: 2-Nitropropane dioxygenase	1.29
COG2070: 2-Nitropropane dioxygenase|p__Proteobacteria	1.29
COG2072: Monooxygenase	1.706
COG2072: Monooxygenase|p__Proteobacteria	1.706
COG2077: Has antioxidant activity. Coul[...]es or H(2)O(2) (By similarity)	2.513
COG2077: Has antioxidant activity. Coul[...]es or H(2)O(2) (By similarity)|p__Proteobacteria	2.513
COG2086: Electron transfer flavoprotein	1.146
COG2086: Electron transfer flavoprotein|p__Proteobacteria	0.573
COG2086: Electron transfer flavoprotein|unclassified	0.573
COG2089: synthase	1.19
COG2089: synthase|p__Proteobacteria	1.19
COG2162: N-acetyltransferase	1.748
COG2162: N-acetyltransferase|p__Proteobacteria	1.748
COG2197: Two component transcriptional regulator, LuxR family	1.965
COG2197: Two component transcriptional regulator, LuxR family|p__Proteobacteria	1.965
COG2202: Histidine kinase	0.489
COG2202: Histidine kinase|p__Proteobacteria	0.489
COG2204: two component, sigma54 specifi[...]iptional regulator, Fis family	2.648
COG2204: two component, sigma54 specifi[...]iptional regulator, Fis family|p__Proteobacteria	2.648
COG2210: pyridine nucleotide-disulfide oxidoreductase	4.673
COG2210: pyridine nucleotide-disulfide oxidoreductase|p__Proteobacteria	4.673
COG2214: DNAj domain protein	1.631
COG2214: DNAj domain protein|p__Proteobacteria	1.631
COG2217: p-type ATPase	0.633
COG2217: p-type ATPase|p__Proteobacteria	0.633
COG2225: malate synthase	0.766
COG2225: malate synthase|p__Proteobacteria	0.766
COG2255: The RuvA-RuvB complex in the p[...]nd reannealing (By similarity)	1.335
COG2255: The RuvA-RuvB complex in the p[...]nd reannealing (By similarity)|p__Deinococcus_Thermus	1.335
COG2358: TRAP transporter, solute receptor (TAXI family	1.271
COG2358: TRAP transporter, solute receptor (TAXI family|p__Deinococcus_Thermus	1.271
COG2723: beta-glucosidase	1.754
COG2723: beta-glucosidase|p__Proteobacteria	1.754
COG2766: Serine protein kinase	1.12
COG2766: Serine protein kinase|p__Chloroflexi	1.12
COG2801: Retrotransposon protein	0.214
COG2801: Retrotransposon protein|p__Proteobacteria	0.214
COG2804: type ii secretion system protein e	0.961
COG2804: type ii secretion system protein e|p__Proteobacteria	0.961
COG2805: twitching motility protein	4.635
COG2805: twitching motility protein|p__Proteobacteria	4.635
COG2826: transposase	1.401
COG2826: transposase|p__Proteobacteria	1.401
COG2876: 3-deoxy-7-phosphoheptulonate synthase activity	3.411
COG2876: 3-deoxy-7-phosphoheptulonate synthase activity|p__Nitrospirae	3.411
COG2877: Phospho-2-dehydro-3-deoxyoctonate aldolase	1.739
COG2877: Phospho-2-dehydro-3-deoxyoctonate aldolase|p__Proteobacteria	1.739
COG2951: Lytic murein transglycosylase	1.104
COG2951: Lytic murein transglycosylase|p__Proteobacteria	1.104
COG2987: Urocanate hydratase	0.976
COG2987: Urocanate hydratase|p__Proteobacteria	0.976
COG2988: Transforms N(2)-succinylglutam[...] and glutamate (By similarity)	1.546
COG2988: Transforms N(2)-succinylglutam[...] and glutamate (By similarity)|p__Proteobacteria	1.546
COG3008: Paraquat-inducible protein b	0.835
COG3008: Paraquat-inducible protein b|p__Proteobacteria	0.835
COG3039: Transposase	0.364
COG3039: Transposase|p__Proteobacteria	0.364
COG3068: conserved protein	2.008
COG3068: conserved protein|p__Proteobacteria	2.008
COG3138: arginine	2.494
COG3138: arginine|unclassified	2.494
COG3151: cytoplasmic protein	2.933
COG3151: cytoplasmic protein|p__Proteobacteria	2.933
COG3275: Histidine kinase	1.13
COG3275: Histidine kinase|p__Proteobacteria	1.13
COG3278: cytochrome C oxidase, cbb3-type, subunit i	7.306
COG3278: cytochrome C oxidase, cbb3-type, subunit i|p__Proteobacteria	7.306
COG3451: type IV secretion system protein	0.903
COG3451: type IV secretion system protein|p__Proteobacteria	0.903
COG3481: Metal Dependent Phosphohydrolase	1.093
COG3481: Metal Dependent Phosphohydrolase|p__Proteobacteria	1.093
COG3491: 2OGFe(II) oxygenase	1.304
COG3491: 2OGFe(II) oxygenase|p__Proteobacteria	1.304
COG3505: trag family	0.363
COG3505: trag family|p__Proteobacteria	0.363
COG3555: beta-hydroxylase	1.05
COG3555: beta-hydroxylase|p__Proteobacteria	1.05
COG3572: glutamate--cysteine ligase	0.954
COG3572: glutamate--cysteine ligase|p__Proteobacteria	0.954
COG3587: type IIi	1.264
COG3587: type IIi|unclassified	1.264
COG3605: phosphoenolpyruvate--protein phosphotransferase	0.562
COG3605: phosphoenolpyruvate--protein phosphotransferase|p__Proteobacteria	0.562
COG3608: succinylglutamate desuccinylase aspartoacylase	1.155
COG3608: succinylglutamate desuccinylase aspartoacylase|p__Proteobacteria	1.155
COG3617: Antirepressor	1.742
COG3617: Antirepressor|p__Proteobacteria	1.742
COG3653: Deacylase	0.725
COG3653: Deacylase|p__Proteobacteria	0.725
COG3666: transposase	3.982
COG3666: transposase|p__Proteobacteria	3.982
COG3707: response regulator	2.475
COG3707: response regulator|p__Chloroflexi	2.475
COG3717: Catalyzes the isomerization of[...]exodiulosonate (By similarity)	4.673
COG3717: Catalyzes the isomerization of[...]exodiulosonate (By similarity)|p__Proteobacteria	4.673
COG3724: Catalyzes the hydrolysis of N([...]onia and CO(2) (By similarity)	2.435
COG3724: Catalyzes the hydrolysis of N([...]onia and CO(2) (By similarity)|p__Proteobacteria	2.435
COG3852: Signal Transduction Histidine Kinase	2.253
COG3852: Signal Transduction Histidine Kinase|p__Proteobacteria	2.253
COG3954: phosphoribulokinase (EC 2.7.1.19)	4.53
COG3954: phosphoribulokinase (EC 2.7.1.19)|p__Proteobacteria	4.53
COG3960: glyoxylate carboligase	0.687
COG3960: glyoxylate carboligase|p__Proteobacteria	0.687
COG4108: Increases the formation of rib[...]but not by GMP (By similarity)	1.823
COG4108: Increases the formation of rib[...]but not by GMP (By similarity)|p__Proteobacteria	1.823
COG4123: Specifically methylates the ad[...]codon cmo5UAC) (By similarity)	1.675
COG4123: Specifically methylates the ad[...]codon cmo5UAC) (By similarity)|p__Proteobacteria	1.675
COG4149: molybdate abc transporter	0.846
COG4149: molybdate abc transporter|p__Proteobacteria	0.846
COG4213: (ABC) transporter	1.086
COG4213: (ABC) transporter|p__Spirochaetes	1.086
COG4451: RuBisCO catalyzes two reaction[...]tition at the same active site	3.425
COG4451: RuBisCO catalyzes two reaction[...]tition at the same active site|p__Proteobacteria	3.425
COG4536: flavin adenine dinucleotide binding	1.017
COG4536: flavin adenine dinucleotide binding|p__Proteobacteria	1.017
COG4638: rieske 2fe-2S domain-containing protein	0.596
COG4638: rieske 2fe-2S domain-containing protein|p__Proteobacteria	0.596
COG4644: Transposase	0.726
COG4644: Transposase|p__Proteobacteria	0.726
COG4695: Phage Portal Protein	3.559
COG4695: Phage Portal Protein|p__Proteobacteria	3.559
COG4783: peptidase m48, ste24p	0.879
COG4783: peptidase m48, ste24p|p__Proteobacteria	0.879
COG4786: flagellar basal-body rod protein	3.344
COG4786: flagellar basal-body rod protein|p__Nitrospirae	3.344
COG4799: carboxylase	6.273
COG4799: carboxylase|p__Deinococcus_Thermus	2.147
COG4799: carboxylase|p__Proteobacteria	4.126
COG4962: conjugation	1.278
COG4962: conjugation|p__Proteobacteria	1.278
COG4972: type IV pilus assembly protein pilm	1.114
COG4972: type IV pilus assembly protein pilm|p__Proteobacteria	1.114
COG4973: Site-specific tyrosine recombi[...]ty of plasmids (By similarity)	1.449
COG4973: Site-specific tyrosine recombi[...]ty of plasmids (By similarity)|p__Proteobacteria	1.449
COG5009: penicillin-binding protein 1A	0.515
COG5009: penicillin-binding protein 1A|p__Proteobacteria	0.515
COG5265: iron ion homeostasis	1.232
COG5265: iron ion homeostasis|p__Proteobacteria	1.232
COG5511: Phage portal protein lambda family	1.896
COG5511: Phage portal protein lambda family|p__Proteobacteria	1.896
COG5525: terminase (large subunit)	1.407
COG5525: terminase (large subunit)|p__Proteobacteria	0.532
COG5525: terminase (large subunit)|unclassified	0.875
COG5557: polysulphide reductase NrfD	0.854
COG5557: polysulphide reductase NrfD|p__Gemmatimonadetes	0.854
ENOG4105BZ5: NO_NAME	0.524
ENOG4105BZ5: NO_NAME|p__Cyanobacteria	0.524
ENOG4105BZ7: NO_NAME	1.105
ENOG4105BZ7: NO_NAME|p__Deinococcus_Thermus	1.105
ENOG4105BZ9: NO_NAME	2.732
ENOG4105BZ9: NO_NAME|p__Proteobacteria	2.732
ENOG4105BZH: NO_NAME	0.736
ENOG4105BZH: NO_NAME|p__Proteobacteria	0.736
ENOG4105BZJ: NO_NAME	1.146
ENOG4105BZJ: NO_NAME|p__Proteobacteria	0.573
ENOG4105BZJ: NO_NAME|unclassified	0.573
ENOG4105BZN: NO_NAME	1.015
ENOG4105BZN: NO_NAME|p__Proteobacteria	1.015
ENOG4105BZS: NO_NAME	0.723
ENOG4105BZS: NO_NAME|p__Proteobacteria	0.723
ENOG4105BZU: NO_NAME	1.941
ENOG4105BZU: NO_NAME|p__Cyanobacteria	0.434
ENOG4105BZU: NO_NAME|p__Proteobacteria	1.508
ENOG4105C00: NO_NAME	2.709
ENOG4105C00: NO_NAME|p__Nitrospirae	2.709
ENOG4105C01: NO_NAME	2.527
ENOG4105C01: NO_NAME|p__Proteobacteria	2.527
ENOG4105C03: NO_NAME	0.84
ENOG4105C03: NO_NAME|p__Proteobacteria	0.84
ENOG4105C0C: NO_NAME	1.211
ENOG4105C0C: NO_NAME|p__Proteobacteria	1.211
ENOG4105C0H: NO_NAME	1.161
ENOG4105C0H: NO_NAME|p__Deinococcus_Thermus	1.161
ENOG4105C0K: NO_NAME	1.549
ENOG4105C0K: NO_NAME|p__Gemmatimonadetes	1.292
ENOG4105C0K: NO_NAME|p__Proteobacteria	0.257
ENOG4105C0Q: NO_NAME	1.009
ENOG4105C0Q: NO_NAME|p__Proteobacteria	1.009
ENOG4105C0S: NO_NAME	2.078
ENOG4105C0S: NO_NAME|p__Cyanobacteria	0.386
ENOG4105C0S: NO_NAME|p__Proteobacteria	1.692
ENOG4105C0V: NO_NAME	1.6
ENOG4105C0V: NO_NAME|p__Proteobacteria	1.6
ENOG4105C17: NO_NAME	2.503
ENOG4105C17: NO_NAME|p__Deinococcus_Thermus	1.266
ENOG4105C17: NO_NAME|p__Proteobacteria	1.237
ENOG4105C1G: NO_NAME	4.972
ENOG4105C1G: NO_NAME|p__Proteobacteria	4.972
ENOG4105C1J: NO_NAME	1.492
ENOG4105C1J: NO_NAME|p__Proteobacteria	1.492
ENOG4105C1W: NO_NAME	2.648
ENOG4105C1W: NO_NAME|p__Proteobacteria	2.648
ENOG4105C24: NO_NAME	1.471
ENOG4105C24: NO_NAME|p__Proteobacteria	1.471
ENOG4105C25: NO_NAME	0.559
ENOG4105C25: NO_NAME|p__Proteobacteria	0.559
ENOG4105C26: NO_NAME	3.501
ENOG4105C26: NO_NAME|p__Deinococcus_Thermus	1.815
ENOG4105C26: NO_NAME|p__Proteobacteria	1.686
ENOG4105C28: NO_NAME	1.157
ENOG4105C28: NO_NAME|p__Proteobacteria	1.157
ENOG4105C2R: NO_NAME	0.696
ENOG4105C2R: NO_NAME|p__Proteobacteria	0.696
ENOG4105C2Z: NO_NAME	2.258
ENOG4105C2Z: NO_NAME|p__Acidobacteria	1.696
ENOG4105C2Z: NO_NAME|p__Cyanobacteria	0.562
ENOG4105C31: NO_NAME	1.041
ENOG4105C31: NO_NAME|p__Proteobacteria	1.041
ENOG4105C3E: NO_NAME	0.935
ENOG4105C3E: NO_NAME|p__Proteobacteria	0.935
ENOG4105C3H: NO_NAME	1.506
ENOG4105C3H: NO_NAME|p__Cyanobacteria	0.204
ENOG4105C3H: NO_NAME|p__Deinococcus_Thermus	0.671
ENOG4105C3H: NO_NAME|p__Proteobacteria	0.632
ENOG4105C3R: NO_NAME	0.337
ENOG4105C3R: NO_NAME|p__Proteobacteria	0.337
ENOG4105C41: NO_NAME	0.871
ENOG4105C41: NO_NAME|p__Proteobacteria	0.871
ENOG4105C4N: NO_NAME	1.546
ENOG4105C4N: NO_NAME|p__Proteobacteria	1.546
ENOG4105C4P: NO_NAME	5.218
ENOG4105C4P: NO_NAME|p__Gemmatimonadetes	1.094
ENOG4105C4P: NO_NAME|p__Proteobacteria	3.044
ENOG4105C4P: NO_NAME|unclassified	1.08
ENOG4105C4Q: NO_NAME	1.89
ENOG4105C4Q: NO_NAME|p__Deinococcus_Thermus	1.89
ENOG4105C4S: NO_NAME	4.566
ENOG4105C4S: NO_NAME|p__Proteobacteria	4.566
ENOG4105C59: NO_NAME	0.633
ENOG4105C59: NO_NAME|p__Proteobacteria	0.633
ENOG4105C5F: NO_NAME	2.557
ENOG4105C5F: NO_NAME|p__Deinococcus_Thermus	0.991
ENOG4105C5F: NO_NAME|p__Proteobacteria	1.566
ENOG4105C5H: NO_NAME	0.854
ENOG4105C5H: NO_NAME|p__Proteobacteria	0.854
ENOG4105C5V: NO_NAME	1.047
ENOG4105C5V: NO_NAME|p__Proteobacteria	1.047
ENOG4105C66: NO_NAME	2.463
ENOG4105C66: NO_NAME|p__Proteobacteria	2.463
ENOG4105C68: NO_NAME	1.927
ENOG4105C68: NO_NAME|unclassified	1.927
ENOG4105C6K: NO_NAME	1.005
ENOG4105C6K: NO_NAME|p__Proteobacteria	1.005
ENOG4105C6P: NO_NAME	0.919
ENOG4105C6P: NO_NAME|p__Proteobacteria	0.919
ENOG4105C7B: NO_NAME	2.242
ENOG4105C7B: NO_NAME|p__Proteobacteria	2.242
ENOG4105C7D: NO_NAME	1.202
ENOG4105C7D: NO_NAME|p__Proteobacteria	1.202
ENOG4105C7H: NO_NAME	0.731
ENOG4105C7H: NO_NAME|unclassified	0.731
ENOG4105C7M: NO_NAME	0.514
ENOG4105C7M: NO_NAME|p__Proteobacteria	0.514
ENOG4105C7P: NO_NAME	0.43
ENOG4105C7P: NO_NAME|p__Proteobacteria	0.43
ENOG4105C7R: NO_NAME	2.785
ENOG4105C7R: NO_NAME|p__Deinococcus_Thermus	1.357
ENOG4105C7R: NO_NAME|p__Proteobacteria	1.429
ENOG4105C80: NO_NAME	1.314
ENOG4105C80: NO_NAME|p__Chloroflexi	1.314
ENOG4105C82: NO_NAME	0.766
ENOG4105C82: NO_NAME|p__Proteobacteria	0.766
ENOG4105C8A: NO_NAME	0.865
ENOG4105C8A: NO_NAME|p__Proteobacteria	0.865
ENOG4105C8D: NO_NAME	0.849
ENOG4105C8D: NO_NAME|p__Deinococcus_Thermus	0.849
ENOG4105C9A: NO_NAME	1.712
ENOG4105C9A: NO_NAME|p__Proteobacteria	1.712
ENOG4105C9C: NO_NAME	1.046
ENOG4105C9C: NO_NAME|p__Proteobacteria	1.046
ENOG4105C9U: NO_NAME	1.481
ENOG4105C9U: NO_NAME|p__Proteobacteria	1.481
ENOG4105C9V: NO_NAME	0.595
ENOG4105C9V: NO_NAME|p__Proteobacteria	0.595
ENOG4105CA8: NO_NAME	3.567
ENOG4105CA8: NO_NAME|p__Nitrospirae	1.739
ENOG4105CA8: NO_NAME|p__Proteobacteria	1.828
ENOG4105CAV: NO_NAME	1.459
ENOG4105CAV: NO_NAME|p__Proteobacteria	1.459
ENOG4105CB9: NO_NAME	1.058
ENOG4105CB9: NO_NAME|p__Deinococcus_Thermus	1.058
ENOG4105CBF: NO_NAME	2.132
ENOG4105CBF: NO_NAME|p__Proteobacteria	2.132
ENOG4105CC9: NO_NAME	0.261
ENOG4105CC9: NO_NAME|p__Proteobacteria	0.261
ENOG4105CCJ: NO_NAME	1.247
ENOG4105CCJ: NO_NAME|p__Deinococcus_Thermus	1.247
ENOG4105CD7: NO_NAME	1.311
ENOG4105CD7: NO_NAME|p__Deinococcus_Thermus	1.311
ENOG4105CDH: NO_NAME	0.994
ENOG4105CDH: NO_NAME|p__Proteobacteria	0.994
ENOG4105CDP: NO_NAME	1.379
ENOG4105CDP: NO_NAME|p__Deinococcus_Thermus	1.379
ENOG4105CDU: NO_NAME	1.842
ENOG4105CDU: NO_NAME|p__Proteobacteria	1.842
ENOG4105CEA: NO_NAME	1.111
ENOG4105CEA: NO_NAME|p__Proteobacteria	1.111
ENOG4105CEJ: NO_NAME	0.609
ENOG4105CEJ: NO_NAME|p__Deinococcus_Thermus	0.609
ENOG4105CEN: NO_NAME	1.183
ENOG4105CEN: NO_NAME|p__Proteobacteria	1.183
ENOG4105CER: NO_NAME	0.918
ENOG4105CER: NO_NAME|p__Proteobacteria	0.918
ENOG4105CEY: NO_NAME	2.792
ENOG4105CEY: NO_NAME|p__Proteobacteria	2.792
ENOG4105CFB: NO_NAME	0.703
ENOG4105CFB: NO_NAME|p__Proteobacteria	0.703
ENOG4105CFG: NO_NAME	1.316
ENOG4105CFG: NO_NAME|p__Deinococcus_Thermus	0.663
ENOG4105CFG: NO_NAME|p__Proteobacteria	0.654
ENOG4105CFI: NO_NAME	1.401
ENOG4105CFI: NO_NAME|p__Proteobacteria	1.401
ENOG4105CFK: NO_NAME	1.529
ENOG4105CFK: NO_NAME|p__Proteobacteria	1.529
ENOG4105CFS: NO_NAME	0.811
ENOG4105CFS: NO_NAME|p__Proteobacteria	0.811
ENOG4105CG0: NO_NAME	0.964
ENOG4105CG0: NO_NAME|p__Cyanobacteria	0.964
ENOG4105CGA: NO_NAME	3.344
ENOG4105CGA: NO_NAME|p__Nitrospirae	3.344
ENOG4105CGJ: NO_NAME	1.484
ENOG4105CGJ: NO_NAME|p__Proteobacteria	1.484
ENOG4105CGP: NO_NAME	0.976
ENOG4105CGP: NO_NAME|p__Proteobacteria	0.976
ENOG4105CGV: NO_NAME	5.6
ENOG4105CGV: NO_NAME|p__Deinococcus_Thermus	1.233
ENOG4105CGV: NO_NAME|p__Nitrospirae	1.244
ENOG4105CGV: NO_NAME|p__Proteobacteria	1.261
ENOG4105CGV: NO_NAME|p__Spirochaetes	1.862
ENOG4105CH8: NO_NAME	2.974
ENOG4105CH8: NO_NAME|p__Nitrospirae	2.974
ENOG4105CHM: NO_NAME	2.685
ENOG4105CHM: NO_NAME|p__Gemmatimonadetes	0.525
ENOG4105CHM: NO_NAME|p__Proteobacteria	2.16
ENOG4105CHN: NO_NAME	0.449
ENOG4105CHN: NO_NAME|p__Proteobacteria	0.449
ENOG4105CHR: NO_NAME	1.876
ENOG4105CHR: NO_NAME|p__Deinococcus_Thermus	1.876
ENOG4105CHT: NO_NAME	0.797
ENOG4105CHT: NO_NAME|p__Proteobacteria	0.797
ENOG4105CHU: NO_NAME	2.839
ENOG4105CHU: NO_NAME|p__Proteobacteria	2.839
ENOG4105CHV: NO_NAME	2.403
ENOG4105CHV: NO_NAME|p__Gemmatimonadetes	0.964
ENOG4105CHV: NO_NAME|p__Proteobacteria	1.439
ENOG4105CIB: NO_NAME	1.037
ENOG4105CIB: NO_NAME|p__Planctomycetes	1.037
ENOG4105CIH: NO_NAME	1.174
ENOG4105CIH: NO_NAME|p__Proteobacteria	1.174
ENOG4105CIT: NO_NAME	2.803
ENOG4105CIT: NO_NAME|p__Nitrospirae	0.978
ENOG4105CIT: NO_NAME|p__Proteobacteria	1.825
ENOG4105CIW: NO_NAME	0.9
ENOG4105CIW: NO_NAME|p__Proteobacteria	0.9
ENOG4105CJ1: NO_NAME	1.34
ENOG4105CJ1: NO_NAME|p__Proteobacteria	1.34
ENOG4105CJE: NO_NAME	4.53
ENOG4105CJE: NO_NAME|p__Proteobacteria	4.53
ENOG4105CJR: NO_NAME	0.764
ENOG4105CJR: NO_NAME|p__Proteobacteria	0.764
ENOG4105CK2: NO_NAME	0.975
ENOG4105CK2: NO_NAME|p__Proteobacteria	0.975
ENOG4105CK6: NO_NAME	1.796
ENOG4105CK6: NO_NAME|p__Proteobacteria	1.796
ENOG4105CKJ: NO_NAME	1.335
ENOG4105CKJ: NO_NAME|p__Deinococcus_Thermus	1.335
ENOG4105CME: NO_NAME	2.571
ENOG4105CME: NO_NAME|p__Deinococcus_Thermus	2.571
ENOG4105CMV: NO_NAME	3.567
ENOG4105CMV: NO_NAME|p__Deinococcus_Thermus	1.258
ENOG4105CMV: NO_NAME|p__Nitrospirae	2.309
ENOG4105CMW: NO_NAME	0.943
ENOG4105CMW: NO_NAME|p__Proteobacteria	0.943
ENOG4105CN0: NO_NAME	1.433
ENOG4105CN0: NO_NAME|p__Deinococcus_Thermus	1.433
ENOG4105CNI: NO_NAME	1.28
ENOG4105CNI: NO_NAME|p__Proteobacteria	1.28
ENOG4105CNU: NO_NAME	1.27
ENOG4105CNU: NO_NAME|p__Proteobacteria	1.27
ENOG4105CPC: NO_NAME	1.429
ENOG4105CPC: NO_NAME|p__Deinococcus_Thermus	1.429
ENOG4105CPH: NO_NAME	0.551
ENOG4105CPH: NO_NAME|p__Proteobacteria	0.551
ENOG4105CPP: NO_NAME	2.638
ENOG4105CPP: NO_NAME|p__Deinococcus_Thermus	1.348
ENOG4105CPP: NO_NAME|p__Proteobacteria	1.29
ENOG4105CQV: NO_NAME	0.972
ENOG4105CQV: NO_NAME|p__Nitrospirae	0.972
ENOG4105CQX: NO_NAME	0.466
ENOG4105CQX: NO_NAME|unclassified	0.466
ENOG4105CS2: NO_NAME	1.754
ENOG4105CS2: NO_NAME|p__Proteobacteria	1.754
ENOG4105CS3: NO_NAME	5.025
ENOG4105CS3: NO_NAME|p__Proteobacteria	5.025
ENOG4105CSU: NO_NAME	1.02
ENOG4105CSU: NO_NAME|p__Proteobacteria	1.02
ENOG4105CU6: NO_NAME	2.024
ENOG4105CU6: NO_NAME|p__Proteobacteria	2.024
ENOG4105CUT: NO_NAME	0.215
ENOG4105CUT: NO_NAME|p__Cyanobacteria	0.215
ENOG4105CUU: NO_NAME	0.684
ENOG4105CUU: NO_NAME|p__Proteobacteria	0.684
ENOG4105CUX: NO_NAME	2.253
ENOG4105CUX: NO_NAME|p__Proteobacteria	2.253
ENOG4105CVE: NO_NAME	1.104
ENOG4105CVE: NO_NAME|p__Proteobacteria	1.104
ENOG4105CVR: NO_NAME	5.781
ENOG4105CVR: NO_NAME|p__Proteobacteria	5.781
ENOG4105CXN: NO_NAME	3.962
ENOG4105CXN: NO_NAME|p__Proteobacteria	3.962
ENOG4105CXR: NO_NAME	1.739
ENOG4105CXR: NO_NAME|p__Proteobacteria	1.739
ENOG4105CY0: NO_NAME	0.904
ENOG4105CY0: NO_NAME|p__Spirochaetes	0.904
ENOG4105CY8: NO_NAME	1.075
ENOG4105CY8: NO_NAME|p__Proteobacteria	1.075
ENOG4105CYN: NO_NAME	1.12
ENOG4105CYN: NO_NAME|p__Chloroflexi	1.12
ENOG4105CYQ: NO_NAME	2.317
ENOG4105CYQ: NO_NAME|p__Deinococcus_Thermus	2.317
ENOG4105CZ8: NO_NAME	1.094
ENOG4105CZ8: NO_NAME|p__Gemmatimonadetes	1.094
ENOG4105CZI: NO_NAME	1.37
ENOG4105CZI: NO_NAME|p__Gemmatimonadetes	1.37
ENOG4105CZX: NO_NAME	4.635
ENOG4105CZX: NO_NAME|p__Proteobacteria	4.635
ENOG4105D13: NO_NAME	0.726
ENOG4105D13: NO_NAME|p__Proteobacteria	0.726
ENOG4105D1F: NO_NAME	1.621
ENOG4105D1F: NO_NAME|p__Spirochaetes	1.621
ENOG4105D1K: NO_NAME	0.954
ENOG4105D1K: NO_NAME|p__Proteobacteria	0.954
ENOG4105D24: NO_NAME	2.783
ENOG4105D24: NO_NAME|p__Proteobacteria	2.783
ENOG4105D2H: NO_NAME	1.56
ENOG4105D2H: NO_NAME|p__Proteobacteria	1.56
ENOG4105D2N: NO_NAME	3.379
ENOG4105D2N: NO_NAME|p__Proteobacteria	2.031
ENOG4105D2N: NO_NAME|p__Spirochaetes	1.348
ENOG4105D2T: NO_NAME	1.19
ENOG4105D2T: NO_NAME|p__Proteobacteria	1.19
ENOG4105D38: NO_NAME	3.212
ENOG4105D38: NO_NAME|p__Deinococcus_Thermus	1.567
ENOG4105D38: NO_NAME|p__Proteobacteria	1.645
ENOG4105D3H: NO_NAME	1.042
ENOG4105D3H: NO_NAME|p__Cyanobacteria	1.042
ENOG4105D43: NO_NAME	0.581
ENOG4105D43: NO_NAME|p__Proteobacteria	0.581
ENOG4105D6E: NO_NAME	1.548
ENOG4105D6E: NO_NAME|p__Proteobacteria	1.548
ENOG4105D6W: NO_NAME	1.477
ENOG4105D6W: NO_NAME|p__Proteobacteria	1.477
ENOG4105D7W: NO_NAME	2.57
ENOG4105D7W: NO_NAME|p__Cyanobacteria	0.632
ENOG4105D7W: NO_NAME|p__Nitrospirae	1.938
ENOG4105D8D: NO_NAME	1.264
ENOG4105D8D: NO_NAME|unclassified	1.264
ENOG4105D8K: NO_NAME	0.807
ENOG4105D8K: NO_NAME|p__Deinococcus_Thermus	0.807
ENOG4105D92: NO_NAME	4.135
ENOG4105D92: NO_NAME|p__Proteobacteria	4.135
ENOG4105D9A: NO_NAME	0.682
ENOG4105D9A: NO_NAME|p__Proteobacteria	0.682
ENOG4105D9H: NO_NAME	0.884
ENOG4105D9H: NO_NAME|p__Deinococcus_Thermus	0.884
ENOG4105D9N: NO_NAME	1.036
ENOG4105D9N: NO_NAME|p__Proteobacteria	1.036
ENOG4105D9Y: NO_NAME	0.927
ENOG4105D9Y: NO_NAME|p__Proteobacteria	0.927
ENOG4105D9Z: NO_NAME	1.445
ENOG4105D9Z: NO_NAME|p__Proteobacteria	1.445
ENOG4105DA5: NO_NAME	1.395
ENOG4105DA5: NO_NAME|p__Proteobacteria	1.395
ENOG4105DAF: NO_NAME	1.942
ENOG4105DAF: NO_NAME|p__Proteobacteria	1.942
ENOG4105DB1: NO_NAME	1.473
ENOG4105DB1: NO_NAME|p__Proteobacteria	1.473
ENOG4105DBV: NO_NAME	2.192
ENOG4105DBV: NO_NAME|p__Proteobacteria	2.192
ENOG4105DEF: NO_NAME	1.04
ENOG4105DEF: NO_NAME|p__Deinococcus_Thermus	1.04
ENOG4105DEJ: NO_NAME	2.345
ENOG4105DEJ: NO_NAME|p__Proteobacteria	2.345
ENOG4105DFF: NO_NAME	10.119
ENOG4105DFF: NO_NAME|p__Gemmatimonadetes	1.236
ENOG4105DFF: NO_NAME|p__Proteobacteria	7.993
ENOG4105DFF: NO_NAME|unclassified	0.89
ENOG4105DFP: NO_NAME	5.38
ENOG4105DFP: NO_NAME|p__Proteobacteria	5.38
ENOG4105DFW: NO_NAME	1.086
ENOG4105DFW: NO_NAME|p__Spirochaetes	1.086
ENOG4105DG1: NO_NAME	6.307
ENOG4105DG1: NO_NAME|p__Chloroflexi	1.941
ENOG4105DG1: NO_NAME|p__Deinococcus_Thermus	0.81
ENOG4105DG1: NO_NAME|p__Gemmatimonadetes	1.645
ENOG4105DG1: NO_NAME|p__Proteobacteria	1.91
ENOG4105DHJ: NO_NAME	1.605
ENOG4105DHJ: NO_NAME|p__Proteobacteria	1.605
ENOG4105DHP: NO_NAME	0.538
ENOG4105DHP: NO_NAME|p__Proteobacteria	0.538
ENOG4105DIW: NO_NAME	0.875
ENOG4105DIW: NO_NAME|p__Bacteroidetes	0.875
ENOG4105DJ1: NO_NAME	0.917
ENOG4105DJ1: NO_NAME|p__Proteobacteria	0.917
ENOG4105DJ8: NO_NAME	1.304
ENOG4105DJ8: NO_NAME|p__Proteobacteria	1.304
ENOG4105DNH: NO_NAME	0.966
ENOG4105DNH: NO_NAME|p__Proteobacteria	0.966
ENOG4105DNJ: NO_NAME	1.639
ENOG4105DNJ: NO_NAME|p__Proteobacteria	1.639
ENOG4105DNS: NO_NAME	0.596
ENOG4105DNS: NO_NAME|p__Proteobacteria	0.596
ENOG4105DP5: NO_NAME	0.654
ENOG4105DP5: NO_NAME|p__Proteobacteria	0.654
ENOG4105DPE: NO_NAME	1.502
ENOG4105DPE: NO_NAME|p__Proteobacteria	1.502
ENOG4105DPR: NO_NAME	2.395
ENOG4105DPR: NO_NAME|unclassified	2.395
ENOG4105DPZ: NO_NAME	1.721
ENOG4105DPZ: NO_NAME|p__Proteobacteria	1.721
ENOG4105DQU: NO_NAME	1.232
ENOG4105DQU: NO_NAME|p__Deinococcus_Thermus	1.232
ENOG4105DS0: NO_NAME	1.898
ENOG4105DS0: NO_NAME|p__Proteobacteria	1.898
ENOG4105DSM: NO_NAME	1.923
ENOG4105DSM: NO_NAME|p__Proteobacteria	1.923
ENOG4105DT1: NO_NAME	1.568
ENOG4105DT1: NO_NAME|p__Proteobacteria	0.224
ENOG4105DT1: NO_NAME|unclassified	1.344
ENOG4105DTD: NO_NAME	1.736
ENOG4105DTD: NO_NAME|p__Proteobacteria	1.736
ENOG4105DUK: NO_NAME	2.907
ENOG4105DUK: NO_NAME|p__Proteobacteria	2.907
ENOG4105DUM: NO_NAME	2.593
ENOG4105DUM: NO_NAME|p__Proteobacteria	2.593
ENOG4105DVF: NO_NAME	2.573
ENOG4105DVF: NO_NAME|p__Proteobacteria	2.573
ENOG4105DY2: NO_NAME	0.835
ENOG4105DY2: NO_NAME|p__Proteobacteria	0.835
ENOG4105DZP: NO_NAME	1.081
ENOG4105DZP: NO_NAME|p__Proteobacteria	1.081
ENOG4105DZR: NO_NAME	0.375
ENOG4105DZR: NO_NAME|p__Proteobacteria	0.375
ENOG4105E05: NO_NAME	5.043
ENOG4105E05: NO_NAME|p__Proteobacteria	5.043
ENOG4105E0C: NO_NAME	0.846
ENOG4105E0C: NO_NAME|p__Proteobacteria	0.846
ENOG4105E0R: NO_NAME	1.326
ENOG4105E0R: NO_NAME|p__Proteobacteria	1.326
ENOG4105E3Q: NO_NAME	1.013
ENOG4105E3Q: NO_NAME|p__Proteobacteria	1.013
ENOG4105E4P: NO_NAME	1.88
ENOG4105E4P: NO_NAME|p__Proteobacteria	1.88
ENOG4105E5N: NO_NAME	1.155
ENOG4105E5N: NO_NAME|p__Proteobacteria	1.155
ENOG4105E5V: NO_NAME	3.14
ENOG4105E5V: NO_NAME|p__Cyanobacteria	0.501
ENOG4105E5V: NO_NAME|p__Proteobacteria	2.639
ENOG4105E6V: NO_NAME	2.611
ENOG4105E6V: NO_NAME|unclassified	2.611
ENOG4105E80: NO_NAME	0.363
ENOG4105E80: NO_NAME|p__Proteobacteria	0.363
ENOG4105E84: NO_NAME	0.712
ENOG4105E84: NO_NAME|p__Proteobacteria	0.712
ENOG4105E99: NO_NAME	1.264
ENOG4105E99: NO_NAME|p__Proteobacteria	1.264
ENOG4105E9V: NO_NAME	1.332
ENOG4105E9V: NO_NAME|p__Chloroflexi	1.332
ENOG4105EA8: NO_NAME	1.29
ENOG4105EA8: NO_NAME|p__Proteobacteria	1.29
ENOG4105ECY: NO_NAME	1.848
ENOG4105ECY: NO_NAME|p__Proteobacteria	1.848
ENOG4105EEH: NO_NAME	0.601
ENOG4105EEH: NO_NAME|p__Proteobacteria	0.601
ENOG4105EFC: NO_NAME	3.559
ENOG4105EFC: NO_NAME|p__Proteobacteria	3.559
ENOG4105EH2: NO_NAME	1.041
ENOG4105EH2: NO_NAME|p__Proteobacteria	1.041
ENOG4105EI2: NO_NAME	2.341
ENOG4105EI2: NO_NAME|p__Proteobacteria	2.341
ENOG4105EK9: NO_NAME	2.066
ENOG4105EK9: NO_NAME|p__Proteobacteria	2.066
ENOG4105EKD: NO_NAME	1.005
ENOG4105EKD: NO_NAME|p__Proteobacteria	1.005
ENOG4105EKX: NO_NAME	0.428
ENOG4105EKX: NO_NAME|p__Proteobacteria	0.428
ENOG4105EMY: NO_NAME	1.511
ENOG4105EMY: NO_NAME|p__Proteobacteria	1.511
ENOG4105EPW: NO_NAME	1.477
ENOG4105EPW: NO_NAME|p__Proteobacteria	1.477
ENOG4105EQI: NO_NAME	1.093
ENOG4105EQI: NO_NAME|p__Proteobacteria	1.093
ENOG4105EQS: NO_NAME	1.422
ENOG4105EQS: NO_NAME|p__Nitrospirae	1.422
ENOG4105ERG: NO_NAME	0.879
ENOG4105ERG: NO_NAME|p__Proteobacteria	0.879
ENOG4105ES3: NO_NAME	1.407
ENOG4105ES3: NO_NAME|p__Chloroflexi	1.407
ENOG4105EUH: NO_NAME	7.306
ENOG4105EUH: NO_NAME|p__Proteobacteria	7.306
ENOG4105EUX: NO_NAME	1.069
ENOG4105EUX: NO_NAME|unclassified	1.069
ENOG4105EY2: NO_NAME	2.435
ENOG4105EY2: NO_NAME|p__Proteobacteria	2.435
ENOG4105F0N: NO_NAME	1.384
ENOG4105F0N: NO_NAME|p__Proteobacteria	1.384
ENOG4105F28: NO_NAME	1.009
ENOG4105F28: NO_NAME|p__Proteobacteria	1.009
ENOG4105F3K: NO_NAME	2.123
ENOG4105F3K: NO_NAME|p__Deinococcus_Thermus	2.123
ENOG4105F4M: NO_NAME	0.854
ENOG4105F4M: NO_NAME|p__Gemmatimonadetes	0.854
ENOG4105F55: NO_NAME	2.096
ENOG4105F55: NO_NAME|p__Proteobacteria	2.096
ENOG4105F7Z: NO_NAME	3.05
ENOG4105F7Z: NO_NAME|p__Nitrospirae	3.05
ENOG4105F8R: NO_NAME	0.784
ENOG4105F8R: NO_NAME|p__Proteobacteria	0.784
ENOG4105F8V: NO_NAME	1.546
ENOG4105F8V: NO_NAME|p__Proteobacteria	1.546
ENOG4105F9F: NO_NAME	1.401
ENOG4105F9F: NO_NAME|p__Proteobacteria	1.401
ENOG4105F9X: NO_NAME	2.208
ENOG4105F9X: NO_NAME|p__Chloroflexi	2.208
ENOG4105FB3: NO_NAME	1.114
ENOG4105FB3: NO_NAME|p__Proteobacteria	1.114
ENOG4105FBB: NO_NAME	0.698
ENOG4105FBB: NO_NAME|p__Cyanobacteria	0.698
ENOG4105FEN: NO_NAME	0.725
ENOG4105FEN: NO_NAME|p__Proteobacteria	0.725
ENOG4105FEX: NO_NAME	1.49
ENOG4105FEX: NO_NAME|p__Proteobacteria	1.49
ENOG4105FPA: NO_NAME	2.32
ENOG4105FPA: NO_NAME|p__Chloroflexi	2.32
ENOG4105FZW: NO_NAME	0.855
ENOG4105FZW: NO_NAME|p__Proteobacteria	0.855
ENOG4105G4N: NO_NAME	2.732
ENOG4105G4N: NO_NAME|p__Proteobacteria	2.732
ENOG4105GJG: NO_NAME	2.475
ENOG4105GJG: NO_NAME|p__Chloroflexi	2.475
ENOG4105GMT: NO_NAME	0.849
ENOG4105GMT: NO_NAME|p__Actinobacteria	0.849
ENOG4105GN3: NO_NAME	2.451
ENOG4105GN3: NO_NAME|p__Proteobacteria	2.451
ENOG4105GTP: NO_NAME	2.845
ENOG4105GTP: NO_NAME|p__Cyanobacteria	2.845
ENOG4105H1G: NO_NAME	1.271
ENOG4105H1G: NO_NAME|p__Deinococcus_Thermus	1.271
ENOG4105HDK: NO_NAME	1.357
ENOG4105HDK: NO_NAME|p__Proteobacteria	1.357
ENOG4105HQK: NO_NAME	1.407
ENOG4105HQK: NO_NAME|p__Proteobacteria	0.532
ENOG4105HQK: NO_NAME|unclassified	0.875
ENOG4105I03: NO_NAME	1.538
ENOG4105I03: NO_NAME|p__Proteobacteria	1.538
ENOG4105I5W: NO_NAME	0.909
ENOG4105I5W: NO_NAME|p__Cyanobacteria	0.909
ENOG4105IQ2: NO_NAME	3.704
ENOG4105IQ2: NO_NAME|p__Nitrospirae	3.704
ENOG4105KA4: NO_NAME	1.98
ENOG4105KA4: NO_NAME|p__Proteobacteria	1.98
ENOG4105MKN: NO_NAME	3.982
ENOG4105MKN: NO_NAME|p__Proteobacteria	3.982
ENOG4105MP9: NO_NAME	0.8
ENOG4105MP9: NO_NAME|p__Proteobacteria	0.8
ENOG4105MYN: NO_NAME	5.291
ENOG4105MYN: NO_NAME|unclassified	5.291
ENOG4105NW0: NO_NAME	1.961
ENOG4105NW0: NO_NAME|p__Nitrospirae	1.961
ENOG4105NZR: NO_NAME	0.817
ENOG4105NZR: NO_NAME|unclassified	0.817
ENOG4105Q9Y: NO_NAME	1.351
ENOG4105Q9Y: NO_NAME|p__Proteobacteria	1.351
ENOG4105QA5: NO_NAME	4.651
ENOG4105QA5: NO_NAME|p__Proteobacteria	4.651
ENOG4105R2J: NO_NAME	2.008
ENOG4105R2J: NO_NAME|p__Proteobacteria	2.008
ENOG4105S0J: NO_NAME	2.5
ENOG4105S0J: NO_NAME|p__Proteobacteria	2.5
ENOG4105SBA: NO_NAME	3.04
ENOG4105SBA: NO_NAME|p__Proteobacteria	3.04
ENOG4105V21: NO_NAME	0.739
ENOG4105V21: NO_NAME|p__Proteobacteria	0.739
ENOG4105WXW: NO_NAME	1.742
ENOG4105WXW: NO_NAME|p__Proteobacteria	1.742
ENOG4105Y36: NO_NAME	0.399
ENOG4105Y36: NO_NAME|p__Proteobacteria	0.399
ENOG4105Z8H: NO_NAME	1.608
ENOG4105Z8H: NO_NAME|p__Deinococcus_Thermus	1.608
ENOG4105ZBB: NO_NAME	5.874
ENOG4105ZBB: NO_NAME|p__Proteobacteria	1.683
ENOG4105ZBB: NO_NAME|unclassified	4.191
ENOG41060DC: NO_NAME	1.305
ENOG41060DC: NO_NAME|p__Proteobacteria	1.305
ENOG41060NJ: NO_NAME	1.238
ENOG41060NJ: NO_NAME|p__Proteobacteria	1.238
ENOG41060W2: NO_NAME	0.687
ENOG41060W2: NO_NAME|p__Proteobacteria	0.687
ENOG410612X: NO_NAME	0.415
ENOG410612X: NO_NAME|p__Cyanobacteria	0.415
ENOG410634D: NO_NAME	1.248
ENOG410634D: NO_NAME|p__Proteobacteria	1.248
ENOG41064B4: NO_NAME	1.631
ENOG41064B4: NO_NAME|p__Proteobacteria	1.631
ENOG410653A: NO_NAME	0.238
ENOG410653A: NO_NAME|p__Cyanobacteria	0.238
ENOG410670E: NO_NAME	0.533
ENOG410670E: NO_NAME|p__Cyanobacteria	0.533
ENOG4106SNR: NO_NAME	1.466
ENOG4106SNR: NO_NAME|p__Deinococcus_Thermus	1.466
ENOG4106TD9: NO_NAME	1.318
ENOG4106TD9: NO_NAME|p__Proteobacteria	1.318
ENOG41072RQ: NO_NAME	1.414
ENOG41072RQ: NO_NAME|p__Proteobacteria	1.414
ENOG41073NT: NO_NAME	0.722
ENOG41073NT: NO_NAME|p__Proteobacteria	0.722
ENOG41076E6: NO_NAME	1.838
ENOG41076E6: NO_NAME|p__Proteobacteria	1.838
ENOG41078YJ: NO_NAME	1.554
ENOG41078YJ: NO_NAME|p__Proteobacteria	1.554
ENOG4107EEK: NO_NAME	1.176
ENOG4107EEK: NO_NAME|p__Proteobacteria	1.176
ENOG4107G8F: NO_NAME	2.961
ENOG4107G8F: NO_NAME|p__Proteobacteria	2.961
ENOG4107GAA: NO_NAME	1.037
ENOG4107GAA: NO_NAME|p__Nitrospirae	1.037
ENOG4107H2M: NO_NAME	0.724
ENOG4107H2M: NO_NAME|p__Proteobacteria	0.724
ENOG4107QHF: NO_NAME	0.961
ENOG4107QHF: NO_NAME|p__Proteobacteria	0.961
ENOG4107QIB: NO_NAME	0.278
ENOG4107QIB: NO_NAME|p__Proteobacteria	0.091
ENOG4107QIB: NO_NAME|unclassified	0.187
ENOG4107QIH: NO_NAME	0.806
ENOG4107QIH: NO_NAME|p__Nitrospirae	0.806
ENOG4107QIJ: NO_NAME	0.913
ENOG4107QIJ: NO_NAME|p__Proteobacteria	0.913
ENOG4107QKV: NO_NAME	0.884
ENOG4107QKV: NO_NAME|p__Proteobacteria	0.884
ENOG4107QN2: NO_NAME	0.37
ENOG4107QN2: NO_NAME|p__Proteobacteria	0.37
ENOG4107QNU: NO_NAME	1.278
ENOG4107QNU: NO_NAME|p__Proteobacteria	1.278
ENOG4107QPN: NO_NAME	0.893
ENOG4107QPN: NO_NAME|p__Proteobacteria	0.893
ENOG4107QQG: NO_NAME	0.989
ENOG4107QQG: NO_NAME|p__Proteobacteria	0.989
ENOG4107QR0: NO_NAME	0.822
ENOG4107QR0: NO_NAME|p__Nitrospirae	0.822
ENOG4107QR6: NO_NAME	3.731
ENOG4107QR6: NO_NAME|p__Proteobacteria	3.731
ENOG4107QRA: NO_NAME	0.701
ENOG4107QRA: NO_NAME|p__Deinococcus_Thermus	0.701
ENOG4107QSV: NO_NAME	0.444
ENOG4107QSV: NO_NAME|p__Proteobacteria	0.444
ENOG4107QT1: NO_NAME	1.133
ENOG4107QT1: NO_NAME|p__Deinococcus_Thermus	1.133
ENOG4107QTF: NO_NAME	1.192
ENOG4107QTF: NO_NAME|p__Proteobacteria	1.192
ENOG4107QWD: NO_NAME	1.287
ENOG4107QWD: NO_NAME|p__Proteobacteria	1.287
ENOG4107QX2: NO_NAME	1.074
ENOG4107QX2: NO_NAME|p__Proteobacteria	1.074
ENOG4107QX3: NO_NAME	5.466
ENOG4107QX3: NO_NAME|p__Deinococcus_Thermus	1.34
ENOG4107QX3: NO_NAME|p__Proteobacteria	4.126
ENOG4107QZR: NO_NAME	1.764
ENOG4107QZR: NO_NAME|p__Cyanobacteria	0.968
ENOG4107QZR: NO_NAME|p__Proteobacteria	0.795
ENOG4107R0V: NO_NAME	1.335
ENOG4107R0V: NO_NAME|p__Proteobacteria	1.335
ENOG4107R15: NO_NAME	2.836
ENOG4107R15: NO_NAME|p__Proteobacteria	2.836
ENOG4107R5U: NO_NAME	1.312
ENOG4107R5U: NO_NAME|p__Spirochaetes	1.312
ENOG4107R6Y: NO_NAME	0.931
ENOG4107R6Y: NO_NAME|p__Proteobacteria	0.931
ENOG4107R95: NO_NAME	0.923
ENOG4107R95: NO_NAME|p__Proteobacteria	0.923
ENOG4107R9Q: NO_NAME	0.986
ENOG4107R9Q: NO_NAME|p__Deinococcus_Thermus	0.986
ENOG4107RE1: NO_NAME	1.115
ENOG4107RE1: NO_NAME|p__Proteobacteria	1.115
ENOG4107RI5: NO_NAME	1.332
ENOG4107RI5: NO_NAME|p__Deinococcus_Thermus	1.332
ENOG4107RIZ: NO_NAME	1.232
ENOG4107RIZ: NO_NAME|p__Spirochaetes	1.232
ENOG4107RKD: NO_NAME	0.934
ENOG4107RKD: NO_NAME|p__Gemmatimonadetes	0.934
ENOG4107RKV: NO_NAME	1.706
ENOG4107RKV: NO_NAME|p__Proteobacteria	1.706
ENOG4107RM2: NO_NAME	3.058
ENOG4107RM2: NO_NAME|p__Proteobacteria	3.058
ENOG4107RMW: NO_NAME	3.563
ENOG4107RMW: NO_NAME|p__Proteobacteria	3.563
ENOG4107RNC: NO_NAME	0.974
ENOG4107RNC: NO_NAME|p__Proteobacteria	0.974
ENOG4107RQX: NO_NAME	1.783
ENOG4107RQX: NO_NAME|p__Spirochaetes	1.783
ENOG4107RU9: NO_NAME	0.543
ENOG4107RU9: NO_NAME|p__Cyanobacteria	0.543
ENOG4107S1I: NO_NAME	2.105
ENOG4107S1I: NO_NAME|p__Deinococcus_Thermus	2.105
ENOG4107S2X: NO_NAME	0.903
ENOG4107S2X: NO_NAME|p__Proteobacteria	0.903
ENOG4107S47: NO_NAME	1.675
ENOG4107S47: NO_NAME|p__Proteobacteria	1.675
ENOG4107S60: NO_NAME	0.749
ENOG4107S60: NO_NAME|p__Proteobacteria	0.749
ENOG4107S6Z: NO_NAME	0.902
ENOG4107S6Z: NO_NAME|p__Proteobacteria	0.902
ENOG4107SA7: NO_NAME	0.926
ENOG4107SA7: NO_NAME|p__Proteobacteria	0.926
ENOG4107TED: NO_NAME	1.346
ENOG4107TED: NO_NAME|p__Spirochaetes	1.346
ENOG4107TII: NO_NAME	2.059
ENOG4107TII: NO_NAME|p__Proteobacteria	2.059
ENOG4107TV9: NO_NAME	0.595
ENOG4107TV9: NO_NAME|p__Proteobacteria	0.595
ENOG4107TYH: NO_NAME	1.618
ENOG4107TYH: NO_NAME|p__Deinococcus_Thermus	1.618
ENOG4107U0S: NO_NAME	2.946
ENOG4107U0S: NO_NAME|p__Proteobacteria	2.946
ENOG4107UB7: NO_NAME	2.12
ENOG4107UB7: NO_NAME|p__Nitrospirae	2.12
ENOG4107VEP: NO_NAME	5.246
ENOG4107VEP: NO_NAME|p__Nitrospirae	0.807
ENOG4107VEP: NO_NAME|p__Proteobacteria	4.439
ENOG4107VPH: NO_NAME	2.661
ENOG4107VPH: NO_NAME|unclassified	2.661
ENOG4107VT3: NO_NAME	3.317
ENOG4107VT3: NO_NAME|unclassified	3.317
ENOG4107XCR: NO_NAME	2.049
ENOG4107XCR: NO_NAME|p__Spirochaetes	2.049
ENOG4107XTC: NO_NAME	3.46
ENOG4107XTC: NO_NAME|p__Acidobacteria	3.46
ENOG4107ZVW: NO_NAME	3.774
ENOG4107ZVW: NO_NAME|p__Proteobacteria	3.774
ENOG41082CE: NO_NAME	0.278
ENOG41082CE: NO_NAME|p__Cyanobacteria	0.278
ENOG41082YF: NO_NAME	0.228
ENOG41082YF: NO_NAME|p__Cyanobacteria	0.228
ENOG410831A: NO_NAME	1.203
ENOG410831A: NO_NAME|p__Deinococcus_Thermus	1.203
ENOG41089D0: NO_NAME	0.214
ENOG41089D0: NO_NAME|p__Proteobacteria	0.214
ENOG41089MH: NO_NAME	2.02
ENOG41089MH: NO_NAME|p__Proteobacteria	2.02
ENOG4108B6X: NO_NAME	0.751
ENOG4108B6X: NO_NAME|p__Proteobacteria	0.751
ENOG4108GTE: NO_NAME	0.424
ENOG4108GTE: NO_NAME|p__Proteobacteria	0.424
ENOG4108HMX: NO_NAME	1.401
ENOG4108HMX: NO_NAME|p__Proteobacteria	1.401
ENOG4108HRK: NO_NAME	1.13
ENOG4108HRK: NO_NAME|p__Proteobacteria	1.13
ENOG4108I7M: NO_NAME	0.562
ENOG4108I7M: NO_NAME|p__Proteobacteria	0.562
ENOG4108IAB: NO_NAME	0.894
ENOG4108IAB: NO_NAME|p__Proteobacteria	0.894
ENOG4108IAJ: NO_NAME	1.55
ENOG4108IAJ: NO_NAME|p__Proteobacteria	1.55
ENOG4108IIJ: NO_NAME	2.667
ENOG4108IIJ: NO_NAME|p__Proteobacteria	2.667
ENOG4108IQF: NO_NAME	0.708
ENOG4108IQF: NO_NAME|p__Deinococcus_Thermus	0.708
ENOG4108IV0: NO_NAME	2.711
ENOG4108IV0: NO_NAME|p__Chloroflexi	1.783
ENOG4108IV0: NO_NAME|p__Proteobacteria	0.632
ENOG4108IV0: NO_NAME|unclassified	0.297
ENOG4108IYS: NO_NAME	1.449
ENOG4108IYS: NO_NAME|p__Proteobacteria	1.449
ENOG4108IYU: NO_NAME	1.349
ENOG4108IYU: NO_NAME|p__Proteobacteria	1.349
ENOG4108J5C: NO_NAME	1.072
ENOG4108J5C: NO_NAME|p__Proteobacteria	1.072
ENOG4108JEB: NO_NAME	1.381
ENOG4108JEB: NO_NAME|p__Proteobacteria	1.381
ENOG4108JIR: NO_NAME	3.963
ENOG4108JIR: NO_NAME|p__Proteobacteria	3.963
ENOG4108JJ7: NO_NAME	1.232
ENOG4108JJ7: NO_NAME|p__Proteobacteria	1.232
ENOG4108JPM: NO_NAME	3.411
ENOG4108JPM: NO_NAME|p__Nitrospirae	3.411
ENOG4108JQ1: NO_NAME	0.795
ENOG4108JQ1: NO_NAME|p__Proteobacteria	0.795
ENOG4108JQC: NO_NAME	0.515
ENOG4108JQC: NO_NAME|p__Proteobacteria	0.515
ENOG4108JU6: NO_NAME	1.017
ENOG4108JU6: NO_NAME|p__Proteobacteria	1.017
ENOG4108K0Y: NO_NAME	1.271
ENOG4108K0Y: NO_NAME|p__Proteobacteria	1.271
ENOG4108K6C: NO_NAME	1.05
ENOG4108K6C: NO_NAME|p__Proteobacteria	1.05
ENOG4108KZ2: NO_NAME	0.796
ENOG4108KZ2: NO_NAME|p__Proteobacteria	0.796
ENOG4108M0H: NO_NAME	0.505
ENOG4108M0H: NO_NAME|p__Proteobacteria	0.505
ENOG4108M42: NO_NAME	1.167
ENOG4108M42: NO_NAME|p__Proteobacteria	1.167
ENOG4108MUX: NO_NAME	1.748
ENOG4108MUX: NO_NAME|p__Proteobacteria	1.748
ENOG4108N66: NO_NAME	1.087
ENOG4108N66: NO_NAME|p__Proteobacteria	1.087
ENOG4108NCD: NO_NAME	1.443
ENOG4108NCD: NO_NAME|p__Proteobacteria	1.443
ENOG4108PYK: NO_NAME	2.247
ENOG4108PYK: NO_NAME|p__Planctomycetes	2.247
ENOG4108Q6X: NO_NAME	1.546
ENOG4108Q6X: NO_NAME|p__Proteobacteria	1.546
ENOG4108Q9P: NO_NAME	1.282
ENOG4108Q9P: NO_NAME|p__Proteobacteria	1.282
ENOG4108R1F: NO_NAME	4.904
ENOG4108R1F: NO_NAME|unclassified	4.904
ENOG4108R5K: NO_NAME	1.286
ENOG4108R5K: NO_NAME|p__Proteobacteria	1.286
ENOG4108R95: NO_NAME	1.297
ENOG4108R95: NO_NAME|p__Proteobacteria	1.297
ENOG4108RA9: NO_NAME	0.364
ENOG4108RA9: NO_NAME|p__Actinobacteria	0.364
ENOG4108RAC: NO_NAME	1.712
ENOG4108RAC: NO_NAME|p__Proteobacteria	1.298
ENOG4108RAC: NO_NAME|unclassified	0.415
ENOG4108RH5: NO_NAME	0.853
ENOG4108RH5: NO_NAME|p__Proteobacteria	0.853
ENOG4108S93: NO_NAME	2.564
ENOG4108S93: NO_NAME|p__Deinococcus_Thermus	2.564
ENOG4108SX3: NO_NAME	2.933
ENOG4108SX3: NO_NAME|p__Proteobacteria	2.933
ENOG4108UHC: NO_NAME	1.996
ENOG4108UHC: NO_NAME|p__Proteobacteria	1.996
ENOG4108UMA: NO_NAME	2.079
ENOG4108UMA: NO_NAME|p__Proteobacteria	2.079
ENOG4108UQ0: NO_NAME	2.681
ENOG4108UQ0: NO_NAME|p__Proteobacteria	2.681
ENOG4108UTF: NO_NAME	1.074
ENOG4108UTF: NO_NAME|p__Deinococcus_Thermus	1.074
ENOG4108UTT: NO_NAME	2.778
ENOG4108UTT: NO_NAME|p__Proteobacteria	2.778
ENOG4108V1J: NO_NAME	2.513
ENOG4108V1J: NO_NAME|p__Proteobacteria	2.513
ENOG4108VFZ: NO_NAME	3.425
ENOG4108VFZ: NO_NAME|p__Proteobacteria	3.425
ENOG4108VMW: NO_NAME	1.374
ENOG4108VMW: NO_NAME|p__Proteobacteria	1.374
ENOG4108VSY: NO_NAME	1.815
ENOG4108VSY: NO_NAME|p__Chloroflexi	1.815
ENOG4108W5X: NO_NAME	1.965
ENOG4108W5X: NO_NAME|p__Proteobacteria	1.965
ENOG4108XQ5: NO_NAME	1.534
ENOG4108XQ5: NO_NAME|p__Proteobacteria	1.534
ENOG4108YI7: NO_NAME	1.748
ENOG4108YI7: NO_NAME|p__Proteobacteria	1.748
ENOG4108YZA: NO_NAME	66.667
ENOG4108YZA: NO_NAME|p__Proteobacteria	66.667
ENOG4108ZCA: NO_NAME	4.673
ENOG4108ZCA: NO_NAME|p__Proteobacteria	4.673
ENOG4108ZFK: NO_NAME	0.856
ENOG4108ZFK: NO_NAME|p__Proteobacteria	0.856
ENOG4108ZP8: NO_NAME	2.915
ENOG4108ZP8: NO_NAME|p__Proteobacteria	2.915
ENOG410IHF0: NO_NAME	1.115
ENOG410IHF0: NO_NAME|p__Streptophyta	1.115
ENOG410XNMH: Histidine kinase	1.452
ENOG410XNMH: Histidine kinase|p__Cyanobacteria	0.434
ENOG410XNMH: Histidine kinase|p__Proteobacteria	1.018
ENOG410XNNW: Dehydrogenase	2.066
ENOG410XNNW: Dehydrogenase|p__Proteobacteria	2.066
ENOG410XNTZ: NO_NAME	0.595
ENOG410XNTZ: NO_NAME|p__Proteobacteria	0.595
ENOG410XNVZ: acyl-CoA dehydrogenase	0.261
ENOG410XNVZ: acyl-CoA dehydrogenase|p__Proteobacteria	0.261
ENOG410XNW1: )-reductase	1.876
ENOG410XNW1: )-reductase|p__Deinococcus_Thermus	1.876
ENOG410XPC7: Periplasmic binding protein LacI transcriptional regulator	1.312
ENOG410XPC7: Periplasmic binding protein LacI transcriptional regulator|p__Spirochaetes	1.312
ENOG410XPNR: alkyl hydroperoxide reductase [...]cific antioxidant Mal allergen	0.682
ENOG410XPNR: alkyl hydroperoxide reductase [...]cific antioxidant Mal allergen|p__Proteobacteria	0.682
ENOG410XPPK: Rieske 2Fe-2S	1.103
ENOG410XPPK: Rieske 2Fe-2S|p__Thaumarchaeota	1.103
ENOG410XPTP: Dehydrogenase	1.736
ENOG410XPTP: Dehydrogenase|p__Proteobacteria	1.736
ENOG410XPVQ: Catalyzes the formation of the[...]ester (MgPMME) (By similarity)	0.698
ENOG410XPVQ: Catalyzes the formation of the[...]ester (MgPMME) (By similarity)|p__Cyanobacteria	0.698
ENOG410XPX5: This is one of the two reactio[...]ter proteins of photosystem II	1.115
ENOG410XPX5: This is one of the two reactio[...]ter proteins of photosystem II|p__Streptophyta	1.115
ENOG410XQ5F: Terminase-like family	2.395
ENOG410XQ5F: Terminase-like family|unclassified	2.395
ENOG410XQED: Integrase, catalytic region	0.601
ENOG410XQED: Integrase, catalytic region|p__Proteobacteria	0.601
ENOG410XQI5: response regulator	0.796
ENOG410XQI5: response regulator|p__Proteobacteria	0.796
ENOG410XQQ8: NO_NAME	1.554
ENOG410XQQ8: NO_NAME|p__Proteobacteria	1.554
ENOG410XQRA: NO_NAME	2.611
ENOG410XQRA: NO_NAME|unclassified	2.611
ENOG410XQRE: (ABC) transporter	1.49
ENOG410XQRE: (ABC) transporter|p__Proteobacteria	1.49
ENOG410XQSR: extracellular solute-binding protein family 1	2.571
ENOG410XQSR: extracellular solute-binding protein family 1|p__Deinococcus_Thermus	2.571
ENOG410XR3C: Major Facilitator	0.966
ENOG410XR3C: Major Facilitator|p__Proteobacteria	0.966
ENOG410XR5N: Succinylglutamate desuccinylase / Aspartoacylase family	1.414
ENOG410XR5N: Succinylglutamate desuccinylase / Aspartoacylase family|p__Proteobacteria	1.414
ENOG410XR6P: NO_NAME	1.466
ENOG410XR6P: NO_NAME|p__Deinococcus_Thermus	1.466
ENOG410XRJ2: methane phenol toluene hydroxylase	1.069
ENOG410XRJ2: methane phenol toluene hydroxylase|unclassified	1.069
ENOG410XRK4: peptidase'	0.724
ENOG410XRK4: peptidase'|p__Proteobacteria	0.724
ENOG410XS2F: tonB-dependent Receptor	0.784
ENOG410XS2F: tonB-dependent Receptor|p__Proteobacteria	0.784
ENOG410XS4E: Microcompartments protein	2.208
ENOG410XS4E: Microcompartments protein|p__Chloroflexi	2.208
ENOG410XSP9: NO_NAME	1.167
ENOG410XSP9: NO_NAME|p__Proteobacteria	1.167
ENOG410XSWE: NO_NAME	5.874
ENOG410XSWE: NO_NAME|p__Proteobacteria	1.683
ENOG410XSWE: NO_NAME|unclassified	4.191
ENOG410XT3D: alcohol dehydrogenase	1.346
ENOG410XT3D: alcohol dehydrogenase|p__Spirochaetes	1.346
ENOG410XT4V: CO dehydrogenase beta subunit [...]l-CoA synthase epsilon subunit	1.961
ENOG410XT4V: CO dehydrogenase beta subunit [...]l-CoA synthase epsilon subunit|p__Nitrospirae	1.961
ENOG410XT7W: restriction	0.533
ENOG410XT7W: restriction|p__Cyanobacteria	0.533
ENOG410XTDY: type iii restriction protein res subunit	0.424
ENOG410XTDY: type iii restriction protein res subunit|p__Proteobacteria	0.424
ENOG410XTNM: Transcriptional regulator	4.651
ENOG410XTNM: Transcriptional regulator|p__Proteobacteria	4.651
ENOG410XUAZ: extracellular solute-binding protein family 1	1.618
ENOG410XUAZ: extracellular solute-binding protein family 1|p__Deinococcus_Thermus	1.618
ENOG410XVK4: transcriptional regulator, crp fnr family	0.543
ENOG410XVK4: transcriptional regulator, crp fnr family|p__Cyanobacteria	0.543
ENOG410XZ09: Peptidase U35 phage prohead HK97	0.595
ENOG410XZ09: Peptidase U35 phage prohead HK97|p__Proteobacteria	0.595
ENOG410Y0RU: Catalyzes the decarbonylation [...]ly heptadecane and pentadecane	0.415
ENOG410Y0RU: Catalyzes the decarbonylation [...]ly heptadecane and pentadecane|p__Cyanobacteria	0.415
ENOG410Y3K7: NO_NAME	2.208
ENOG410Y3K7: NO_NAME|p__Proteobacteria	2.208
ENOG410YI1M: amino acid transporter AAT family	0.926
ENOG410YI1M: amino acid transporter AAT family|p__Proteobacteria	0.926
ENOG410YIDH: Esterase lipase thioesterase family	1.248
ENOG410YIDH: Esterase lipase thioesterase family|p__Proteobacteria	1.248
ENOG410YT33: ABC transporter, periplasmic protein	2.946
ENOG410YT33: ABC transporter, periplasmic protein|p__Proteobacteria	2.946
ENOG410ZFE4: NO_NAME	2.661
ENOG410ZFE4: NO_NAME|unclassified	2.661
ENOG410ZJRF: NO_NAME	2.961
ENOG410ZJRF: NO_NAME|p__Proteobacteria	2.961
ENOG410ZJSA: Proto-chlorophyllide reductase 57 kD subunit	1.037
ENOG410ZJSA: Proto-chlorophyllide reductase 57 kD subunit|p__Nitrospirae	1.037
ENOG410ZQDU: transposition regulatory protein	0.751
ENOG410ZQDU: transposition regulatory protein|p__Proteobacteria	0.751
ENOG41102GG: acyl-Coa dehydrogenase	1.087
ENOG41102GG: acyl-Coa dehydrogenase|p__Proteobacteria	1.087
ENOG41118EV: Diguanylate cyclase	1.318
ENOG41118EV: Diguanylate cyclase|p__Proteobacteria	1.318
ENOG4111EYH: NO_NAME	1.282
ENOG4111EYH: NO_NAME|p__Proteobacteria	1.282
ENOG4111EYS: NO_NAME	4.904
ENOG4111EYS: NO_NAME|unclassified	4.904
ENOG4111F5S: two-component regulatory protein	2.247
ENOG4111F5S: two-component regulatory protein|p__Planctomycetes	2.247
ENOG4111FPQ: Transcriptional regulator, MarR family	1.297
ENOG4111FPQ: Transcriptional regulator, MarR family|p__Proteobacteria	1.297
ENOG4111G1B: NO_NAME	0.853
ENOG4111G1B: NO_NAME|p__Proteobacteria	0.853
ENOG4111KR5: NO_NAME	1.748
ENOG4111KR5: NO_NAME|p__Proteobacteria	1.748
ENOG4111MJJ: Filamentation induced by cAMP protein fic	1.534
ENOG4111MJJ: Filamentation induced by cAMP protein fic|p__Proteobacteria	1.534
ENOG4111N1G: Plasmid segregation actin-type ATPase ParM	1.374
ENOG4111N1G: Plasmid segregation actin-type ATPase ParM|p__Proteobacteria	1.374
ENOG4111RJC: Transposase	2.845
ENOG4111RJC: Transposase|p__Cyanobacteria	2.845
ENOG4111ZZ4: NO_NAME	3.04
ENOG4111ZZ4: NO_NAME|p__Proteobacteria	3.04
ENOG411202B: Phage gene transfer protein	5.246
ENOG411202B: Phage gene transfer protein|p__Nitrospirae	0.807
ENOG411202B: Phage gene transfer protein|p__Proteobacteria	4.439
ENOG411222H: bacteriophage-like protein	2.681
ENOG411222H: bacteriophage-like protein|p__Proteobacteria	2.681
ENOG41124K6: EF hand repeat-containing protein	1.305
ENOG41124K6: EF hand repeat-containing protein|p__Proteobacteria	1.305
ENOG41124VV: Pfam:Transposase_17	2.32
ENOG41124VV: Pfam:Transposase_17|p__Chloroflexi	2.32
ENOG411257H: Cyclic nucleotide-binding protein	2.02
ENOG411257H: Cyclic nucleotide-binding protein|p__Proteobacteria	2.02
KOG4663: NO_NAME	0.156
KOG4663: NO_NAME|p__Streptophyta	0.156
NOG04871: NO_NAME	1.197
NOG04871: NO_NAME|p__Cyanobacteria	0.309
NOG04871: NO_NAME|unclassified	0.888
NOG05026: NO_NAME	2.2
NOG05026: NO_NAME|p__Cyanobacteria	0.113
NOG05026: NO_NAME|unclassified	2.087
NOG10633: NO_NAME	0.464
NOG10633: NO_NAME|p__Cyanobacteria	0.464
NOG268307: NO_NAME	1.961
NOG268307: NO_NAME|p__Streptophyta	1.961
arCOG02578: NO_NAME	1.103
arCOG02578: NO_NAME|p__Thaumarchaeota	1.103
arCOG02852: NO_NAME	1.103
arCOG02852: NO_NAME|p__Thaumarchaeota	1.103

## Sheet: KgS2
# Gene Family	KgS2_contigs_Abundance-RPKs
COG0002: N-acetylglutamate semialdehyde dehydrogenase	0.565
COG0002: N-acetylglutamate semialdehyde dehydrogenase|p__Proteobacteria	0.565
COG0005: The purine nucleoside phosphor[...]se-1-phosphate (By similarity)	1.567
COG0005: The purine nucleoside phosphor[...]se-1-phosphate (By similarity)|p__Deinococcus_Thermus	1.567
COG0006: peptidase M24	2.061
COG0006: peptidase M24|p__Proteobacteria	2.061
COG0010: hydrolase activity, acting on [...]ide) bonds, in linear amidines	0.428
COG0010: hydrolase activity, acting on [...]ide) bonds, in linear amidines|p__Cyanobacteria	0.373
COG0010: hydrolase activity, acting on [...]ide) bonds, in linear amidines|unclassified	0.055
COG0012: gtp-binding protein	1.182
COG0012: gtp-binding protein|p__Proteobacteria	1.182
COG0016: phenylalanyL-tRNA synthetase, alpha subunit	3.39
COG0016: phenylalanyL-tRNA synthetase, alpha subunit|p__Deinococcus_Thermus	1.255
COG0016: phenylalanyL-tRNA synthetase, alpha subunit|p__Proteobacteria	2.135
COG0028: acetolactate synthase	0.725
COG0028: acetolactate synthase|p__Proteobacteria	0.725
COG0031: cysteine biosynthetic process from serine	0.948
COG0031: cysteine biosynthetic process from serine|p__Cyanobacteria	0.948
COG0034: glutamine phosphoribosylpyrophosphate amidotransferase	0.797
COG0034: glutamine phosphoribosylpyrophosphate amidotransferase|p__Proteobacteria	0.797
COG0036: ribulose-phosphate 3-epimerase activity	1.656
COG0036: ribulose-phosphate 3-epimerase activity|p__Proteobacteria	1.656
COG0045: Succinyl-CoA synthetase subunit beta	4.517
COG0045: Succinyl-CoA synthetase subunit beta|p__Deinococcus_Thermus	1.195
COG0045: Succinyl-CoA synthetase subunit beta|p__Nitrospirae	3.323
COG0046: phosphoribosylformylglycinamidine synthase	0.566
COG0046: phosphoribosylformylglycinamidine synthase|p__Proteobacteria	0.566
COG0047: phosphoribosylformylglycinamidine synthase	0.566
COG0047: phosphoribosylformylglycinamidine synthase|p__Proteobacteria	0.566
COG0048: Interacts with and stabilizes [...]he 30S subunit (By similarity)	1.854
COG0048: Interacts with and stabilizes [...]he 30S subunit (By similarity)|p__Acidobacteria	1.854
COG0050: This protein promotes the GTP-[...]n biosynthesis (By similarity)	156.018
COG0050: This protein promotes the GTP-[...]n biosynthesis (By similarity)|p__Cyanobacteria	1
COG0050: This protein promotes the GTP-[...]n biosynthesis (By similarity)|p__Nitrospirae	2.207
COG0050: This protein promotes the GTP-[...]n biosynthesis (By similarity)|p__Proteobacteria	6.789
COG0050: This protein promotes the GTP-[...]n biosynthesis (By similarity)|unclassified	146.022
COG0056: Produces ATP from ADP in the p[...]latory subunit (By similarity)	2.05
COG0056: Produces ATP from ADP in the p[...]latory subunit (By similarity)|p__Proteobacteria	2.05
COG0057: glyceraldehyde3phosphate dehydrogenase	2.532
COG0057: glyceraldehyde3phosphate dehydrogenase|p__Gemmatimonadetes	1.245
COG0057: glyceraldehyde3phosphate dehydrogenase|p__Proteobacteria	1.287
COG0059: Alpha-keto-beta-hydroxylacyl reductoisomerase	1.939
COG0059: Alpha-keto-beta-hydroxylacyl reductoisomerase|p__Cyanobacteria	1.939
COG0064: Allows the formation of correc[...]-Glu-tRNA(Gln) (By similarity)	0.895
COG0064: Allows the formation of correc[...]-Glu-tRNA(Gln) (By similarity)|p__Proteobacteria	0.895
COG0065: Catalyzes the isomerization be[...]opropylmaleate (By similarity)	0.872
COG0065: Catalyzes the isomerization be[...]opropylmaleate (By similarity)|p__Deinococcus_Thermus	0.872
COG0067: glutamate synthase	0.49
COG0067: glutamate synthase|p__Proteobacteria	0.49
COG0068: protein carbamoylation	1.302
COG0068: protein carbamoylation|p__Proteobacteria	1.302
COG0069: glutamate synthase	0.49
COG0069: glutamate synthase|p__Proteobacteria	0.49
COG0070: glutamate synthase	0.49
COG0070: glutamate synthase|p__Proteobacteria	0.49
COG0074: Succinyl-CoA ligase ADP-forming subunit alpha	5.696
COG0074: Succinyl-CoA ligase ADP-forming subunit alpha|p__Nitrospirae	5.696
COG0076: decarboxylase	1.391
COG0076: decarboxylase|p__Proteobacteria	1.391
COG0080: This protein binds directly to[...] ribosomal RNA (By similarity)	3.205
COG0080: This protein binds directly to[...] ribosomal RNA (By similarity)|p__Cyanobacteria	3.205
COG0084: tatd family	1.908
COG0084: tatd family|p__Proteobacteria	1.908
COG0085: DNA-dependent RNA polymerase c[...] as substrates (By similarity)	5.261
COG0085: DNA-dependent RNA polymerase c[...] as substrates (By similarity)|p__Deinococcus_Thermus	0.679
COG0085: DNA-dependent RNA polymerase c[...] as substrates (By similarity)|p__Nitrospirae	1.379
COG0085: DNA-dependent RNA polymerase c[...] as substrates (By similarity)|p__Proteobacteria	1.681
COG0085: DNA-dependent RNA polymerase c[...] as substrates (By similarity)|p__Spirochaetes	0.924
COG0085: DNA-dependent RNA polymerase c[...] as substrates (By similarity)|unclassified	0.598
COG0086: DNA-dependent RNA polymerase c[...] as substrates (By similarity)	2.314
COG0086: DNA-dependent RNA polymerase c[...] as substrates (By similarity)|p__Nitrospirae	1.018
COG0086: DNA-dependent RNA polymerase c[...] as substrates (By similarity)|p__Proteobacteria	1.296
COG0088: One of the primary rRNA bindin[...]t and ribosome (By similarity)	2.146
COG0088: One of the primary rRNA bindin[...]t and ribosome (By similarity)|p__Spirochaetes	2.146
COG0090: One of the primary rRNA bindin[...]e peptidyltransferase activity	0.77
COG0090: One of the primary rRNA bindin[...]e peptidyltransferase activity|p__Proteobacteria	0.77
COG0092: Binds the lower part of the 30[...]or translation (By similarity)	3.727
COG0092: Binds the lower part of the 30[...]or translation (By similarity)|p__Proteobacteria	3.727
COG0094: This is 1 of the proteins that[...]1b), connecting the 2 subunits	3.608
COG0094: This is 1 of the proteins that[...]1b), connecting the 2 subunits|p__Proteobacteria	3.608
COG0097: This protein binds to the 23S [...]sferase center (By similarity)	0.979
COG0097: This protein binds to the 23S [...]sferase center (By similarity)|p__Proteobacteria	0.979
COG0102: This protein is one of the ear[...]f 50S assembly (By similarity)	1.215
COG0102: This protein is one of the ear[...]f 50S assembly (By similarity)|p__Proteobacteria	1.215
COG0104: Plays an important role in the[...]purine nucleotide biosynthesis	0.503
COG0104: Plays an important role in the[...]purine nucleotide biosynthesis|p__Proteobacteria	0.503
COG0108: Catalyzes the conversion of D-[...]ne 4-phosphate (By similarity)	1.316
COG0108: Catalyzes the conversion of D-[...]ne 4-phosphate (By similarity)|p__Proteobacteria	1.316
COG0111: Dehydrogenase	1.355
COG0111: Dehydrogenase|p__Proteobacteria	1.355
COG0112: Catalyzes the reversible inter[...]ldol mechanism (By similarity)	3.475
COG0112: Catalyzes the reversible inter[...]ldol mechanism (By similarity)|p__Proteobacteria	3.475
COG0113: delta-aminolevulinic acid dehydratase	1.302
COG0113: delta-aminolevulinic acid dehydratase|p__Proteobacteria	1.302
COG0114: fumarate hydratase class II	1.602
COG0114: fumarate hydratase class II|p__Deinococcus_Thermus	1.602
COG0119: Catalyzes the condensation of [...]opropylmalate) (By similarity)	2.921
COG0119: Catalyzes the condensation of [...]opropylmalate) (By similarity)|p__Proteobacteria	2.921
COG0124: Histidyl-trna synthetase	0.312
COG0124: Histidyl-trna synthetase|p__Proteobacteria	0.312
COG0125: Phosphorylation of dTMP to for[...]dTTP synthesis (By similarity)	2.079
COG0125: Phosphorylation of dTMP to for[...]dTTP synthesis (By similarity)|p__Proteobacteria	2.079
COG0126: phosphoglycerate kinase	2.163
COG0126: phosphoglycerate kinase|p__Chloroflexi	1.028
COG0126: phosphoglycerate kinase|p__Proteobacteria	1.135
COG0129: Dihydroxy-acid dehydratase	0.935
COG0129: Dihydroxy-acid dehydratase|p__Proteobacteria	0.935
COG0131: imidazoleglycerolphosphate dehydratase	2.02
COG0131: imidazoleglycerolphosphate dehydratase|p__Nitrospirae	2.02
COG0132: Catalyzes a mechanistically un[...]an ureido ring (By similarity)	1.88
COG0132: Catalyzes a mechanistically un[...]an ureido ring (By similarity)|p__Proteobacteria	1.88
COG0133: The beta subunit is responsibl[...]e and L-serine (By similarity)	2.032
COG0133: The beta subunit is responsibl[...]e and L-serine (By similarity)|p__Deinococcus_Thermus	1.022
COG0133: The beta subunit is responsibl[...]e and L-serine (By similarity)|p__Proteobacteria	1.009
COG0137: Citrulline--aspartate ligase	2.116
COG0137: Citrulline--aspartate ligase|p__Proteobacteria	2.116
COG0138: bifunctional purine biosynthesis protein PURH	1.672
COG0138: bifunctional purine biosynthesis protein PURH|p__Proteobacteria	1.672
COG0143: Is required not only for elong[...]aminoacylation (By similarity)	1.366
COG0143: Is required not only for elong[...]aminoacylation (By similarity)|p__Proteobacteria	1.366
COG0144: nOP2 Sun	1.326
COG0144: nOP2 Sun|p__Proteobacteria	1.326
COG0147: synthase (Component I)	1.038
COG0147: synthase (Component I)|p__Proteobacteria	1.038
COG0148: Catalyzes the reversible conve[...]via glycolysis (By similarity)	2.043
COG0148: Catalyzes the reversible conve[...]via glycolysis (By similarity)|p__Proteobacteria	1.037
COG0148: Catalyzes the reversible conve[...]via glycolysis (By similarity)|p__Spirochaetes	1.006
COG0153: Catalyzes the transfer of the [...]hate (Gal-1-P) (By similarity)	1.217
COG0153: Catalyzes the transfer of the [...]hate (Gal-1-P) (By similarity)|p__Proteobacteria	1.217
COG0155: Component of the sulfite reduc[...]e from sulfate (By similarity)	0.815
COG0155: Component of the sulfite reduc[...]e from sulfate (By similarity)|p__Proteobacteria	0.815
COG0156: 8-Amino-7-oxononanoate synthase	4.721
COG0156: 8-Amino-7-oxononanoate synthase|p__Proteobacteria	4.721
COG0158: D-fructose-1,6-bisphosphate 1-phosphohydrolase class 1	1.307
COG0158: D-fructose-1,6-bisphosphate 1-phosphohydrolase class 1|p__Proteobacteria	1.307
COG0162: Catalyzes the attachment of ty[...]d of tRNA(Tyr) (By similarity)	1.03
COG0162: Catalyzes the attachment of ty[...]d of tRNA(Tyr) (By similarity)|p__Chloroflexi	1.03
COG0163: carboxy-lyase activity	0.242
COG0163: carboxy-lyase activity|p__Cyanobacteria	0.242
COG0166: glucose-6-phosphate isomerase activity	0.954
COG0166: glucose-6-phosphate isomerase activity|p__Proteobacteria	0.954
COG0169: shikimate dehydrogenase	1.534
COG0169: shikimate dehydrogenase|p__Proteobacteria	1.534
COG0174: glutamine synthetase	2.615
COG0174: glutamine synthetase|p__Proteobacteria	2.615
COG0181: Tetrapolymerization of the mon[...]discrete steps (By similarity)	1.429
COG0181: Tetrapolymerization of the mon[...]discrete steps (By similarity)|p__Proteobacteria	1.429
COG0187: DNA gyrase negatively supercoi[...] knotted rings (By similarity)	0.632
COG0187: DNA gyrase negatively supercoi[...] knotted rings (By similarity)|p__Deinococcus_Thermus	0.632
COG0188: DNA gyrase negatively supercoi[...] knotted rings (By similarity)	0.498
COG0188: DNA gyrase negatively supercoi[...] knotted rings (By similarity)|p__Proteobacteria	0.498
COG0191: Aldolase	4.411
COG0191: Aldolase|p__Proteobacteria	1.81
COG0191: Aldolase|p__Spirochaetes	2.601
COG0192: Catalyzes the formation of S-a[...]ionine from methionine and ATP	3.099
COG0192: Catalyzes the formation of S-a[...]ionine from methionine and ATP|p__Proteobacteria	3.099
COG0195: Transcription elongation factor NusA	0.808
COG0195: Transcription elongation factor NusA|p__Proteobacteria	0.808
COG0197: Binds 23S rRNA and is also see[...]y P site tRNAs (By similarity)	3.04
COG0197: Binds 23S rRNA and is also see[...]y P site tRNAs (By similarity)|p__Proteobacteria	3.04
COG0201: The central subunit of the pro[...] independently (By similarity)	0.955
COG0201: The central subunit of the pro[...] independently (By similarity)|p__Proteobacteria	0.955
COG0202: DNA-dependent RNA polymerase c[...] as substrates (By similarity)	3.327
COG0202: DNA-dependent RNA polymerase c[...] as substrates (By similarity)|p__Proteobacteria	3.327
COG0207: Provides the sole de novo sour[...]A biosynthesis (By similarity)	4.761
COG0207: Provides the sole de novo sour[...]A biosynthesis (By similarity)|p__Proteobacteria	4.761
COG0208: Provides the precursors necess[...]ibonucleotides (By similarity)	0.755
COG0208: Provides the precursors necess[...]ibonucleotides (By similarity)|p__Gemmatimonadetes	0.36
COG0208: Provides the precursors necess[...]ibonucleotides (By similarity)|p__Proteobacteria	0.34
COG0208: Provides the precursors necess[...]ibonucleotides (By similarity)|unclassified	0.055
COG0209: Provides the precursors necess[...]ibonucleotides (By similarity)	1.357
COG0209: Provides the precursors necess[...]ibonucleotides (By similarity)|p__Proteobacteria	1.357
COG0210: helicase	0.668
COG0210: helicase|p__Proteobacteria	0.668
COG0216: Peptide chain release factor 1[...]ns UAG and UAA (By similarity)	1.383
COG0216: Peptide chain release factor 1[...]ns UAG and UAA (By similarity)|p__Cyanobacteria	0.181
COG0216: Peptide chain release factor 1[...]ns UAG and UAA (By similarity)|p__Proteobacteria	1.202
COG0217: transcriptional regulatory protein	1.815
COG0217: transcriptional regulatory protein|p__Proteobacteria	1.815
COG0224: Produces ATP from ADP in the p[...] CF(0) complex (By similarity)	1.522
COG0224: Produces ATP from ADP in the p[...] CF(0) complex (By similarity)|p__Proteobacteria	1.522
COG0231: Involved in peptide bond synth[...]yl transferase (By similarity)	2.155
COG0231: Involved in peptide bond synth[...]yl transferase (By similarity)|p__Spirochaetes	2.155
COG0244: 50s ribosomal protein L10	2.915
COG0244: 50s ribosomal protein L10|p__Proteobacteria	2.915
COG0246: Mannitol dehydrogenase	0.814
COG0246: Mannitol dehydrogenase|p__Proteobacteria	0.814
COG0264: Associates with the EF-Tu.GDP [...]n the ribosome (By similarity)	3.61
COG0264: Associates with the EF-Tu.GDP [...]n the ribosome (By similarity)|p__Proteobacteria	3.61
COG0286: type I restriction-modification system	3.419
COG0286: type I restriction-modification system|p__Proteobacteria	3.11
COG0286: type I restriction-modification system|unclassified	0.309
COG0304: Catalyzes the condensation rea[...]om malonyl-ACP (By similarity)	2.053
COG0304: Catalyzes the condensation rea[...]om malonyl-ACP (By similarity)|p__Proteobacteria	2.053
COG0307: riboflavin synthase, subunit alpha	2.278
COG0307: riboflavin synthase, subunit alpha|p__Proteobacteria	2.278
COG0316: Iron--sulfur cluster	6.184
COG0316: Iron--sulfur cluster|p__Proteobacteria	6.184
COG0318: Amp-dependent synthetase and ligase	1.358
COG0318: Amp-dependent synthetase and ligase|p__Proteobacteria	1.358
COG0320: Catalyzes the radical-mediated[...]ed derivatives (By similarity)	1.541
COG0320: Catalyzes the radical-mediated[...]ed derivatives (By similarity)|p__Deinococcus_Thermus	1.541
COG0324: Catalyzes the transfer of a di[...]nosine (i(6)A) (By similarity)	1.335
COG0324: Catalyzes the transfer of a di[...]nosine (i(6)A) (By similarity)|p__Proteobacteria	1.335
COG0329: Catalyzes the condensation of [...]olinate (HTPA) (By similarity)	1.82
COG0329: Catalyzes the condensation of [...]olinate (HTPA) (By similarity)|p__Deinococcus_Thermus	1.344
COG0329: Catalyzes the condensation of [...]olinate (HTPA) (By similarity)|p__Proteobacteria	0.476
COG0330: Band 7 protein	4.178
COG0330: Band 7 protein|p__Nitrospirae	1.408
COG0330: Band 7 protein|p__Proteobacteria	1.538
COG0330: Band 7 protein|p__Spirochaetes	1.232
COG0334: oxidoreductase activity, actin[...]onors, NAD or NADP as acceptor	0.915
COG0334: oxidoreductase activity, actin[...]onors, NAD or NADP as acceptor|p__Proteobacteria	0.915
COG0335: This protein is located at the[...]A binding site (By similarity)	3.876
COG0335: This protein is located at the[...]A binding site (By similarity)|unclassified	3.876
COG0346: glyoxalase bleomycin resistance protein dioxygenase	3.472
COG0346: glyoxalase bleomycin resistance protein dioxygenase|p__Proteobacteria	3.472
COG0347: Nitrogen regulatory protein pii	20
COG0347: Nitrogen regulatory protein pii|p__Proteobacteria	20
COG0358: DNA primase activity	0.976
COG0358: DNA primase activity|p__Proteobacteria	0.976
COG0365: Catalyzes the conversion of ac[...] product AcCoA (By similarity)	1.098
COG0365: Catalyzes the conversion of ac[...] product AcCoA (By similarity)|p__Cyanobacteria	0.457
COG0365: Catalyzes the conversion of ac[...] product AcCoA (By similarity)|p__Deinococcus_Thermus	0.641
COG0372: citrate synthase	1.226
COG0372: citrate synthase|p__Nitrospirae	1.226
COG0377: NDH-1 shuttles electrons from [...]roton gradient (By similarity)	4.608
COG0377: NDH-1 shuttles electrons from [...]roton gradient (By similarity)|p__Nitrospirae	2.381
COG0377: NDH-1 shuttles electrons from [...]roton gradient (By similarity)|p__Planctomycetes	2.227
COG0381: UDP-N-acetylglucosamine 2-epimerase	1.182
COG0381: UDP-N-acetylglucosamine 2-epimerase|p__Proteobacteria	1.182
COG0389: Poorly processive error-prone [...]mp from polIII (By similarity)	0.962
COG0389: Poorly processive error-prone [...]mp from polIII (By similarity)|p__Proteobacteria	0.962
COG0395: Binding-protein-dependent tran[...]stems inner membrane component	0.457
COG0395: Binding-protein-dependent tran[...]stems inner membrane component|p__Proteobacteria	0.302
COG0395: Binding-protein-dependent tran[...]stems inner membrane component|unclassified	0.155
COG0400: phospholipase carboxylesterase	1.866
COG0400: phospholipase carboxylesterase|p__Proteobacteria	1.866
COG0418: Dihydroorotase	1.115
COG0418: Dihydroorotase|p__Cyanobacteria	1.115
COG0422: thiamine diphosphate biosynthetic process	0.721
COG0422: thiamine diphosphate biosynthetic process|p__Proteobacteria	0.721
COG0423: Catalyzes the attachment of gl[...]e to tRNA(Gly) (By similarity)	0.842
COG0423: Catalyzes the attachment of gl[...]e to tRNA(Gly) (By similarity)|p__Deinococcus_Thermus	0.842
COG0427: Acetyl-CoA hydrolase	0.988
COG0427: Acetyl-CoA hydrolase|p__Proteobacteria	0.988
COG0432: Secondary thiamine-phosphate synthase enzyme	2.353
COG0432: Secondary thiamine-phosphate synthase enzyme|p__Spirochaetes	2.353
COG0436: aminotransferase	8.096
COG0436: aminotransferase|p__Proteobacteria	8.096
COG0437: 4fe-4S ferredoxin iron-sulfur binding domain protein	1.489
COG0437: 4fe-4S ferredoxin iron-sulfur binding domain protein|p__Proteobacteria	1.489
COG0439: acetyl-CoA carboxylase biotin carboxylase	1.85
COG0439: acetyl-CoA carboxylase biotin carboxylase|p__Deinococcus_Thermus	0.497
COG0439: acetyl-CoA carboxylase biotin carboxylase|p__Proteobacteria	1.353
COG0443: Heat shock protein	2.049
COG0443: Heat shock protein|p__Deinococcus_Thermus	0.649
COG0443: Heat shock protein|p__Proteobacteria	1.401
COG0445: NAD-binding protein involved i[...]cmnm(5)s(2)U34 (By similarity)	0.647
COG0445: NAD-binding protein involved i[...]cmnm(5)s(2)U34 (By similarity)|p__Proteobacteria	0.647
COG0449: Catalyzes the first step in he[...]itrogen source (By similarity)	0.67
COG0449: Catalyzes the first step in he[...]itrogen source (By similarity)|p__Deinococcus_Thermus	0.67
COG0451: Nad-dependent epimerase dehydratase	6.53
COG0451: Nad-dependent epimerase dehydratase|p__Cyanobacteria	0.14
COG0451: Nad-dependent epimerase dehydratase|p__Proteobacteria	6.39
COG0457: repeat-containing protein	0.972
COG0457: repeat-containing protein|p__Proteobacteria	0.972
COG0459: Prevents misfolding and promot[...]ess conditions (By similarity)	0.786
COG0459: Prevents misfolding and promot[...]ess conditions (By similarity)|p__Proteobacteria	0.786
COG0461: orotate phosphoribosyltransferase activity	0.956
COG0461: orotate phosphoribosyltransferase activity|p__Proteobacteria	0.956
COG0462: Phosphoribosyl pyrophosphate synthase	5.435
COG0462: Phosphoribosyl pyrophosphate synthase|p__Proteobacteria	5.435
COG0463: Glycosyl transferase, family 2	1.821
COG0463: Glycosyl transferase, family 2|p__Chloroflexi	1.821
COG0464: Aaa atpase	1.325
COG0464: Aaa atpase|p__Proteobacteria	1.325
COG0465: Acts as a processive, ATP-depe[...]brane proteins (By similarity)	0.635
COG0465: Acts as a processive, ATP-depe[...]brane proteins (By similarity)|p__Proteobacteria	0.635
COG0469: Pyruvate kinase	2.155
COG0469: Pyruvate kinase|p__Deinococcus_Thermus	0.86
COG0469: Pyruvate kinase|p__Proteobacteria	1.295
COG0472: phospho-N-acetylmuramoyl-pentapeptide-transferase activity	1.318
COG0472: phospho-N-acetylmuramoyl-pentapeptide-transferase activity|p__Proteobacteria	1.318
COG0473: 3-isopropylmalate dehydrogenase activity	3.387
COG0473: 3-isopropylmalate dehydrogenase activity|p__Deinococcus_Thermus	0.833
COG0473: 3-isopropylmalate dehydrogenase activity|p__Gemmatimonadetes	1.397
COG0473: 3-isopropylmalate dehydrogenase activity|p__Proteobacteria	1.157
COG0480: Catalyzes the GTP-dependent ri[...]n the ribosome (By similarity)	3.851
COG0480: Catalyzes the GTP-dependent ri[...]n the ribosome (By similarity)|p__Proteobacteria	3.229
COG0480: Catalyzes the GTP-dependent ri[...]n the ribosome (By similarity)|p__Spirochaetes	0.622
COG0481: Required for accurate and effi[...]pendent manner (By similarity)	1.426
COG0481: Required for accurate and effi[...]pendent manner (By similarity)|p__Proteobacteria	1.426
COG0482: Catalyzes the 2-thiolation of [...]ion of s(2)U34 (By similarity)	1.196
COG0482: Catalyzes the 2-thiolation of [...]ion of s(2)U34 (By similarity)|p__Proteobacteria	1.196
COG0488: (ABC) transporter	2.224
COG0488: (ABC) transporter|p__Proteobacteria	2.224
COG0489: ATP-binding protein	2.511
COG0489: ATP-binding protein|p__Nitrospirae	1.368
COG0489: ATP-binding protein|p__Proteobacteria	1.143
COG0499: May play a key role in the reg[...]ylhomocysteine (By similarity)	0.427
COG0499: May play a key role in the reg[...]ylhomocysteine (By similarity)|p__Proteobacteria	0.427
COG0501: Protease HtpX homolog	3.143
COG0501: Protease HtpX homolog|p__Proteobacteria	3.143
COG0504: Catalyzes the ATP-dependent am[...]ce of nitrogen (By similarity)	4.687
COG0504: Catalyzes the ATP-dependent am[...]ce of nitrogen (By similarity)|p__Deinococcus_Thermus	0.743
COG0504: Catalyzes the ATP-dependent am[...]ce of nitrogen (By similarity)|p__Proteobacteria	3.943
COG0512: anthranilate synthase	2.193
COG0512: anthranilate synthase|p__Proteobacteria	2.193
COG0513: purine NTP-dependent helicase activity	2.155
COG0513: purine NTP-dependent helicase activity|p__Proteobacteria	2.155
COG0515: Serine Threonine protein kinase	0.654
COG0515: Serine Threonine protein kinase|p__Deinococcus_Thermus	0.654
COG0522: One of the primary rRNA bindin[...]he 30S subunit (By similarity)	0.958
COG0522: One of the primary rRNA bindin[...]he 30S subunit (By similarity)|p__Proteobacteria	0.958
COG0525: amino acids such as threonine,[...]pendent manner (By similarity)	1.003
COG0525: amino acids such as threonine,[...]pendent manner (By similarity)|p__Proteobacteria	1.003
COG0528: UMP kinase activity	1.901
COG0528: UMP kinase activity|p__Proteobacteria	1.901
COG0532: One of the essential component[...]osomal complex (By similarity)	0.502
COG0532: One of the essential component[...]osomal complex (By similarity)|p__Proteobacteria	0.502
COG0533: Required for the formation of [...]g with adenine (By similarity)	1.244
COG0533: Required for the formation of [...]g with adenine (By similarity)|p__Deinococcus_Thermus	1.244
COG0534: Mate efflux family protein	0.873
COG0534: Mate efflux family protein|p__Proteobacteria	0.873
COG0536: An essential GTPase which bind[...]tion, in morphogenesis control	1.406
COG0536: An essential GTPase which bind[...]tion, in morphogenesis control|p__Proteobacteria	1.406
COG0538: isocitrate dehydrogenase (NADp)	2.865
COG0538: isocitrate dehydrogenase (NADp)|p__Deinococcus_Thermus	1.155
COG0538: isocitrate dehydrogenase (NADp)|p__Proteobacteria	1.71
COG0539: thus facilitating recognition [...]-rich sequence (By similarity)	0.81
COG0539: thus facilitating recognition [...]-rich sequence (By similarity)|p__Cyanobacteria	0.108
COG0539: thus facilitating recognition [...]-rich sequence (By similarity)|p__Proteobacteria	0.703
COG0542: ATP-dependent CLP protease ATP-binding subunit	0.908
COG0542: ATP-dependent CLP protease ATP-binding subunit|p__Cyanobacteria	0.908
COG0548: nag kinase	1.845
COG0548: nag kinase|p__Proteobacteria	1.845
COG0553: helicase	0.778
COG0553: helicase|unclassified	0.778
COG0556: damaged site, the DNA wraps ar[...]and for damage (By similarity)	1.719
COG0556: damaged site, the DNA wraps ar[...]and for damage (By similarity)|p__Proteobacteria	1.719
COG0563: Catalyzes the reversible trans[...]ide metabolism (By similarity)	4.64
COG0563: Catalyzes the reversible trans[...]ide metabolism (By similarity)|p__Proteobacteria	4.64
COG0568: Sigma factors are initiation f[...] then released (By similarity)	2.798
COG0568: Sigma factors are initiation f[...] then released (By similarity)|p__Bacteroidetes	0.185
COG0568: Sigma factors are initiation f[...] then released (By similarity)|p__Deinococcus_Thermus	0.898
COG0568: Sigma factors are initiation f[...] then released (By similarity)|p__Gemmatimonadetes	0.744
COG0568: Sigma factors are initiation f[...] then released (By similarity)|p__Proteobacteria	0.971
COG0569: Potassium uptake protein	0.992
COG0569: Potassium uptake protein|p__Cyanobacteria	0.992
COG0582: Integrase	1.372
COG0582: Integrase|p__Proteobacteria	1.372
COG0583: Transcriptional regulator	2.883
COG0583: Transcriptional regulator|p__Proteobacteria	2.883
COG0589: Universal stress protein	1.361
COG0589: Universal stress protein|p__Proteobacteria	1.361
COG0595: Metallo-Beta-Lactamase	0.718
COG0595: Metallo-Beta-Lactamase|p__Deinococcus_Thermus	0.718
COG0605: Destroys radicals which are no[...]ogical systems (By similarity)	2.387
COG0605: Destroys radicals which are no[...]ogical systems (By similarity)|p__Proteobacteria	2.387
COG0608: Single-stranded-DNA-specific exonuclease (RecJ)	0.71
COG0608: Single-stranded-DNA-specific exonuclease (RecJ)|p__Proteobacteria	0.71
COG0610: Type I site-specific deoxyribonuclease	4.34
COG0610: Type I site-specific deoxyribonuclease|p__Proteobacteria	4.34
COG0616: Signal peptide peptidase, SppA	2.757
COG0616: Signal peptide peptidase, SppA|p__Proteobacteria	2.757
COG0618: phosphoesterase RecJ domain protein	1.267
COG0618: phosphoesterase RecJ domain protein|p__Deinococcus_Thermus	1.267
COG0621: Catalyzes the methylthiolation[...]g with uridine (By similarity)	2.338
COG0621: Catalyzes the methylthiolation[...]g with uridine (By similarity)|p__Cyanobacteria	1.099
COG0621: Catalyzes the methylthiolation[...]g with uridine (By similarity)|p__Proteobacteria	1.239
COG0624: succinyl-diaminopimelate desuccinylase activity	2.498
COG0624: succinyl-diaminopimelate desuccinylase activity|p__Proteobacteria	2.498
COG0625: glutathione Stransferase	2.049
COG0625: glutathione Stransferase|unclassified	2.049
COG0629: single-stranded DNA-binding protein	1.464
COG0629: single-stranded DNA-binding protein|p__Deinococcus_Thermus	1.464
COG0637: HAD-superfamily hydrolase subfamily IA variant 3	1.757
COG0637: HAD-superfamily hydrolase subfamily IA variant 3|p__Proteobacteria	1.757
COG0649: NDH-1 shuttles electrons from [...]roton gradient (By similarity)	2.208
COG0649: NDH-1 shuttles electrons from [...]roton gradient (By similarity)|unclassified	2.208
COG0659: sulfate transporter	0.384
COG0659: sulfate transporter|p__Cyanobacteria	0.384
COG0664: transcriptional regulator, crp fnr family	2.309
COG0664: transcriptional regulator, crp fnr family|p__Cyanobacteria	0.165
COG0664: transcriptional regulator, crp fnr family|p__Deinococcus_Thermus	1.984
COG0664: transcriptional regulator, crp fnr family|unclassified	0.16
COG0674: Oxidoreductase required for th[...] to flavodoxin (By similarity)	3.081
COG0674: Oxidoreductase required for th[...] to flavodoxin (By similarity)|p__Nitrospirae	1.934
COG0674: Oxidoreductase required for th[...] to flavodoxin (By similarity)|p__Spirochaetes	1.147
COG0675: Transposase	0.536
COG0675: Transposase|p__Cyanobacteria	0.536
COG0678: peroxiredoxin	2.933
COG0678: peroxiredoxin|p__Proteobacteria	2.933
COG0680: Hydrogenase maturation protease	1.815
COG0680: Hydrogenase maturation protease|p__Proteobacteria	1.815
COG0681: Signal peptidase i	1.357
COG0681: Signal peptidase i|p__Proteobacteria	1.357
COG0683: (ABC) transporter	0.312
COG0683: (ABC) transporter|p__Proteobacteria	0.312
COG0689: Phosphorolytic exoribonuclease[...] as substrates (By similarity)	1.701
COG0689: Phosphorolytic exoribonuclease[...] as substrates (By similarity)|p__Proteobacteria	1.701
COG0697: membrane	1.393
COG0697: membrane|p__Deinococcus_Thermus	1.393
COG0706: Required for the insertion and[...] as at least some lipoproteins	0.738
COG0706: Required for the insertion and[...] as at least some lipoproteins|p__Proteobacteria	0.738
COG0714: ATPase activity	5.573
COG0714: ATPase activity|p__Actinobacteria	1.069
COG0714: ATPase activity|p__Deinococcus_Thermus	1.309
COG0714: ATPase activity|p__Proteobacteria	2.342
COG0714: ATPase activity|unclassified	0.853
COG0719: Fe-S assembly protein	3.26
COG0719: Fe-S assembly protein|p__Cyanobacteria	2.089
COG0719: Fe-S assembly protein|p__Deinococcus_Thermus	1.171
COG0735: Ferric uptake regulator, Fur family	0.943
COG0735: Ferric uptake regulator, Fur family|p__Proteobacteria	0.943
COG0740: Cleaves peptides in various pr[...]olded proteins (By similarity)	1.988
COG0740: Cleaves peptides in various pr[...]olded proteins (By similarity)|p__Proteobacteria	1.988
COG0743: Catalyzes the NADP-dependent r[...]hosphate (MEP) (By similarity)	1.009
COG0743: Catalyzes the NADP-dependent r[...]hosphate (MEP) (By similarity)|p__Proteobacteria	1.009
COG0745: regulatoR	4.154
COG0745: regulatoR|p__Cyanobacteria	0.62
COG0745: regulatoR|p__Proteobacteria	3.534
COG0747: Extracellular solute-binding protein, family 5	3.126
COG0747: Extracellular solute-binding protein, family 5|p__Deinococcus_Thermus	1.682
COG0747: Extracellular solute-binding protein, family 5|p__Proteobacteria	1.444
COG0752: glycyl-tRNA synthetase, alpha subunit	3.482
COG0752: glycyl-tRNA synthetase, alpha subunit|p__Proteobacteria	3.482
COG0755: cytochrome c	1.887
COG0755: cytochrome c|p__Streptophyta	1.887
COG0766: Cell wall formation. Adds enol[...]tylglucosamine (By similarity)	1.099
COG0766: Cell wall formation. Adds enol[...]tylglucosamine (By similarity)|p__Proteobacteria	1.099
COG0768: penicillin-binding protein	0.66
COG0768: penicillin-binding protein|p__Proteobacteria	0.66
COG0773: cell wall formation (By similarity)	1.665
COG0773: cell wall formation (By similarity)|p__Proteobacteria	1.665
COG0777: Component of the acetyl coenzy[...]m malonyl- CoA (By similarity)	1.471
COG0777: Component of the acetyl coenzy[...]m malonyl- CoA (By similarity)|p__Proteobacteria	1.471
COG0787: Catalyzes the interconversion [...]er amino acids (By similarity)	1.117
COG0787: Catalyzes the interconversion [...]er amino acids (By similarity)|p__Proteobacteria	1.117
COG0807: Catalyzes the conversion of D-[...]ne 4-phosphate (By similarity)	1.316
COG0807: Catalyzes the conversion of D-[...]ne 4-phosphate (By similarity)|p__Proteobacteria	1.316
COG0822: sUF system Fes assembly protein, NifU family	0.695
COG0822: sUF system Fes assembly protein, NifU family|p__Bacteroidetes	0.094
COG0822: sUF system Fes assembly protein, NifU family|p__Firmicutes	0.387
COG0822: sUF system Fes assembly protein, NifU family|p__Spirochaetes	0.213
COG0835: chew protein	1.433
COG0835: chew protein|p__Proteobacteria	1.433
COG0841: acriflavin resistance protein	0.74
COG0841: acriflavin resistance protein|p__Proteobacteria	0.74
COG0843: Cytochrome C oxidase subunit I	2.347
COG0843: Cytochrome C oxidase subunit I|p__Proteobacteria	2.137
COG0843: Cytochrome C oxidase subunit I|p__Streptophyta	0.21
COG0845: Efflux transporter rnd family, mfp subunit	3.154
COG0845: Efflux transporter rnd family, mfp subunit|p__Proteobacteria	3.154
COG0861: membrane protein terC	0.603
COG0861: membrane protein terC|p__Proteobacteria	0.603
COG0863: DNA methylase n-4 n-6 domain protein	4.82
COG0863: DNA methylase n-4 n-6 domain protein|p__Acidobacteria	0.615
COG0863: DNA methylase n-4 n-6 domain protein|p__Chloroflexi	0.606
COG0863: DNA methylase n-4 n-6 domain protein|p__Proteobacteria	3.6
COG1003: The glycine cleavage system ca[...]s pyridoxal phosphate cofactor	1.037
COG1003: The glycine cleavage system ca[...]s pyridoxal phosphate cofactor|p__Proteobacteria	1.037
COG1008: subunit m	0.436
COG1008: subunit m|p__Proteobacteria	0.436
COG1009: subunit l	0.674
COG1009: subunit l|p__Proteobacteria	0.674
COG1013: Oxidoreductase required for th[...] to flavodoxin (By similarity)	1.332
COG1013: Oxidoreductase required for th[...] to flavodoxin (By similarity)|p__Nitrospirae	1.332
COG1014: oxidoreductase	5.583
COG1014: oxidoreductase|p__Nitrospirae	5.583
COG1028: Dehydrogenase reductase	0.565
COG1028: Dehydrogenase reductase|p__Proteobacteria	0.565
COG1042: CoA-binding domain protein	0.387
COG1042: CoA-binding domain protein|p__Proteobacteria	0.387
COG1048: aconitate hydratase	1.839
COG1048: aconitate hydratase|p__Deinococcus_Thermus	0.801
COG1048: aconitate hydratase|p__Proteobacteria	1.038
COG1052: Dehydrogenase	1.304
COG1052: Dehydrogenase|p__Proteobacteria	1.304
COG1053: Succinate DeHydrogenase	0.718
COG1053: Succinate DeHydrogenase|p__Proteobacteria	0.718
COG1060: Catalyzes the radical-mediated[...]iboflavin (FO) (By similarity)	1.063
COG1060: Catalyzes the radical-mediated[...]iboflavin (FO) (By similarity)|p__Deinococcus_Thermus	1.063
COG1061: type iii restriction protein res subunit	3.078
COG1061: type iii restriction protein res subunit|p__Proteobacteria	2.561
COG1061: type iii restriction protein res subunit|unclassified	0.517
COG1066: May play a role in the repair [...]ylation damage (By similarity)	2.227
COG1066: May play a role in the repair [...]ylation damage (By similarity)|p__Proteobacteria	2.227
COG1071: Dehydrogenase	3.747
COG1071: Dehydrogenase|p__Proteobacteria	3.747
COG1077: Rod shape-determining protein, MreB	1.267
COG1077: Rod shape-determining protein, MreB|p__Deinococcus_Thermus	1.267
COG1087: udp-glucose 4-epimerase	1.401
COG1087: udp-glucose 4-epimerase|p__Deinococcus_Thermus	1.401
COG1089: GDP-mannose 4,6-dehydratase	2.839
COG1089: GDP-mannose 4,6-dehydratase|p__Cyanobacteria	0.882
COG1089: GDP-mannose 4,6-dehydratase|p__Proteobacteria	1.958
COG1100: GTP-binding Protein	1.835
COG1100: GTP-binding Protein|p__Gemmatimonadetes	1.835
COG1104: cysteine desulfurase	1.002
COG1104: cysteine desulfurase|p__Proteobacteria	1.002
COG1106: Abortive infection protein	0.893
COG1106: Abortive infection protein|p__Proteobacteria	0.893
COG1109: Catalyzes the conversion of gl[...]ne-1-phosphate (By similarity)	0.922
COG1109: Catalyzes the conversion of gl[...]ne-1-phosphate (By similarity)|p__Proteobacteria	0.922
COG1126: ABC transporter, (ATP-binding protein)	0.625
COG1126: ABC transporter, (ATP-binding protein)|p__Proteobacteria	0.625
COG1131: (ABC) transporter	1.321
COG1131: (ABC) transporter|p__Planctomycetes	1.321
COG1136: (ABC) transporter	3.022
COG1136: (ABC) transporter|p__Proteobacteria	2.593
COG1136: (ABC) transporter|unclassified	0.428
COG1140: nitrate reductase beta subunit	3.177
COG1140: nitrate reductase beta subunit|p__Proteobacteria	0.888
COG1140: nitrate reductase beta subunit|unclassified	2.289
COG1143: NDH-1 shuttles electrons from [...]roton gradient (By similarity)	2.535
COG1143: NDH-1 shuttles electrons from [...]roton gradient (By similarity)|p__Proteobacteria	2.4
COG1143: NDH-1 shuttles electrons from [...]roton gradient (By similarity)|unclassified	0.135
COG1146: metal cluster binding	1.386
COG1146: metal cluster binding|p__Proteobacteria	1.386
COG1150: heterodisulfide reductase, subunit	1.689
COG1150: heterodisulfide reductase, subunit|p__Proteobacteria	1.689
COG1155: Produces ATP from ADP in the p[...]alytic subunit (By similarity)	0.338
COG1155: Produces ATP from ADP in the p[...]alytic subunit (By similarity)|p__Thaumarchaeota	0.338
COG1156: Produces ATP from ADP in the p[...]latory subunit (By similarity)	0.957
COG1156: Produces ATP from ADP in the p[...]latory subunit (By similarity)|p__Spirochaetes	0.957
COG1158: Facilitates transcription term[...]e DNA template (By similarity)	5.394
COG1158: Facilitates transcription term[...]e DNA template (By similarity)|p__Nitrospirae	3.765
COG1158: Facilitates transcription term[...]e DNA template (By similarity)|p__Proteobacteria	1.532
COG1158: Facilitates transcription term[...]e DNA template (By similarity)|unclassified	0.096
COG1160: GTPase that plays an essential[...]ome biogenesis (By similarity)	1.573
COG1160: GTPase that plays an essential[...]ome biogenesis (By similarity)|p__Proteobacteria	1.573
COG1187: pseudouridine synthase activity	1.443
COG1187: pseudouridine synthase activity|p__Proteobacteria	1.443
COG1190: lysyl-trna synthetase	1.459
COG1190: lysyl-trna synthetase|p__Proteobacteria	1.459
COG1192: cobyrinic Acid a,c-diamide synthase	3.855
COG1192: cobyrinic Acid a,c-diamide synthase|p__Proteobacteria	3.855
COG1219: ATP-dependent specificity comp[...]bsence of ClpP (By similarity)	2.824
COG1219: ATP-dependent specificity comp[...]bsence of ClpP (By similarity)|p__Acidobacteria	1.879
COG1219: ATP-dependent specificity comp[...]bsence of ClpP (By similarity)|p__Gemmatimonadetes	0.482
COG1219: ATP-dependent specificity comp[...]bsence of ClpP (By similarity)|p__Proteobacteria	0.232
COG1219: ATP-dependent specificity comp[...]bsence of ClpP (By similarity)|unclassified	0.231
COG1236: cleavage and polyadenylation	0.867
COG1236: cleavage and polyadenylation|p__Proteobacteria	0.867
COG1250: Dehydrogenase	1.418
COG1250: Dehydrogenase|p__Proteobacteria	0.946
COG1250: Dehydrogenase|unclassified	0.473
COG1282: The transhydrogenation between[...]s the membrane (By similarity)	0.867
COG1282: The transhydrogenation between[...]s the membrane (By similarity)|p__Proteobacteria	0.431
COG1282: The transhydrogenation between[...]s the membrane (By similarity)|unclassified	0.435
COG1290: Component of the ubiquinol-cyt[...] ATP synthesis (By similarity)	0.648
COG1290: Component of the ubiquinol-cyt[...] ATP synthesis (By similarity)|p__Cyanobacteria	0.535
COG1290: Component of the ubiquinol-cyt[...] ATP synthesis (By similarity)|unclassified	0.113
COG1291: MotA TolQ exbB proton channel	1.529
COG1291: MotA TolQ exbB proton channel|p__Gemmatimonadetes	1.529
COG1301: sodium dicarboxylate symporter	1.01
COG1301: sodium dicarboxylate symporter|p__Gemmatimonadetes	1.01
COG1344: Flagellin	1.58
COG1344: Flagellin|p__Proteobacteria	1.58
COG1350: The beta subunit is responsibl[...]e and L-serine (By similarity)	1.938
COG1350: The beta subunit is responsibl[...]e and L-serine (By similarity)|p__Proteobacteria	1.938
COG1392: Phosphate transport regulator	1.825
COG1392: Phosphate transport regulator|p__Proteobacteria	1.825
COG1403: HNH endonuclease	2.695
COG1403: HNH endonuclease|p__Proteobacteria	2.695
COG1418: Endoribonuclease that initiates mRNA decay (By similarity)	0.701
COG1418: Endoribonuclease that initiates mRNA decay (By similarity)|p__Deinococcus_Thermus	0.701
COG1420: Negative regulator of class I [...] these operons (By similarity)	1.383
COG1420: Negative regulator of class I [...] these operons (By similarity)|p__Proteobacteria	1.383
COG1452: involved in the assembly of LP[...]ope biogenesis (By similarity)	0.633
COG1452: involved in the assembly of LP[...]ope biogenesis (By similarity)|p__Proteobacteria	0.633
COG1469: Converts GTP to 7,8-dihydroneo[...]n triphosphate (By similarity)	2.519
COG1469: Converts GTP to 7,8-dihydroneo[...]n triphosphate (By similarity)|p__Proteobacteria	2.519
COG1475: parb-like partition protein	4.752
COG1475: parb-like partition protein|p__Proteobacteria	4.752
COG1483: ATPase (AAA superfamily)-like protein	1.494
COG1483: ATPase (AAA superfamily)-like protein|p__Proteobacteria	1.494
COG1493: Catalyzes the ATP- as well as [...]ucer exclusion (By similarity)	0.397
COG1493: Catalyzes the ATP- as well as [...]ucer exclusion (By similarity)|p__Proteobacteria	0.397
COG1530: ribonuclease	0.867
COG1530: ribonuclease|p__Proteobacteria	0.867
COG1536: FliG is one of three proteins [...]ellar rotation (By similarity)	1.991
COG1536: FliG is one of three proteins [...]ellar rotation (By similarity)|p__Proteobacteria	1.991
COG1592: Rubrerythrin	3.107
COG1592: Rubrerythrin|p__Proteobacteria	1.995
COG1592: Rubrerythrin|unclassified	1.112
COG1607: thioesterase Superfamily protein	1.23
COG1607: thioesterase Superfamily protein|p__Gemmatimonadetes	1.23
COG1629: receptor	1.798
COG1629: receptor|p__Proteobacteria	1.798
COG1639: HDOD domain	1.418
COG1639: HDOD domain|p__Spirochaetes	1.418
COG1653: transporter activity	1.057
COG1653: transporter activity|p__Deinococcus_Thermus	1.057
COG1686: Carboxypeptidase	1.075
COG1686: Carboxypeptidase|p__Proteobacteria	1.075
COG1692: metallophosphoesterase	1.466
COG1692: metallophosphoesterase|p__Proteobacteria	1.466
COG1694: MazG family	1.488
COG1694: MazG family|p__Spirochaetes	1.488
COG1702: Phoh family	1.553
COG1702: Phoh family|p__Proteobacteria	1.553
COG1721: Conserved protein	1.441
COG1721: Conserved protein|p__Proteobacteria	1.441
COG1788: Key enzyme for ketone body cat[...] and substrate (By similarity)	1.513
COG1788: Key enzyme for ketone body cat[...] and substrate (By similarity)|p__Proteobacteria	1.513
COG1816: adenosine deaminase	1.144
COG1816: adenosine deaminase|p__Proteobacteria	1.144
COG1850: RuBisCO catalyzes two reaction[...]ation of the pentose substrate	4.661
COG1850: RuBisCO catalyzes two reaction[...]ation of the pentose substrate|p__Proteobacteria	2.004
COG1850: RuBisCO catalyzes two reaction[...]ation of the pentose substrate|unclassified	2.657
COG1868: FliM is one of three proteins [...]ellar rotation (By similarity)	3.035
COG1868: FliM is one of three proteins [...]ellar rotation (By similarity)|p__Proteobacteria	3.035
COG1875: Phoh family	1.677
COG1875: Phoh family|p__Proteobacteria	1.677
COG1884: methylmalonyl-coA mutase	0.739
COG1884: methylmalonyl-coA mutase|p__Deinococcus_Thermus	0.739
COG1894: Nadh dehydrogenase	0.949
COG1894: Nadh dehydrogenase|p__Nitrospirae	0.949
COG1960: acyl-CoA dehydrogenase	4.129
COG1960: acyl-CoA dehydrogenase|p__Gemmatimonadetes	1.174
COG1960: acyl-CoA dehydrogenase|p__Proteobacteria	2.956
COG1961: Resolvase	1.208
COG1961: Resolvase|p__Proteobacteria	1.208
COG1966: carbon starvation protein	0.915
COG1966: carbon starvation protein|p__Proteobacteria	0.915
COG1982: decarboxylase	1.563
COG1982: decarboxylase|p__Proteobacteria	1.563
COG2001: Cell division protein mraZ	2.667
COG2001: Cell division protein mraZ|p__Proteobacteria	2.667
COG2022: Catalyzes the rearrangement of[...]vided by H(2)S (By similarity)	3.282
COG2022: Catalyzes the rearrangement of[...]vided by H(2)S (By similarity)|p__Nitrospirae	1.664
COG2022: Catalyzes the rearrangement of[...]vided by H(2)S (By similarity)|p__Proteobacteria	1.618
COG2070: 2-Nitropropane dioxygenase	6.255
COG2070: 2-Nitropropane dioxygenase|p__Proteobacteria	6.255
COG2072: Monooxygenase	1.422
COG2072: Monooxygenase|p__Proteobacteria	1.422
COG2080: (2Fe-2S)-binding domain protein	2.625
COG2080: (2Fe-2S)-binding domain protein|p__Deinococcus_Thermus	2.625
COG2109: Cob-I-yrinic acid a,c-diamide adenosyltransferase	1.866
COG2109: Cob-I-yrinic acid a,c-diamide adenosyltransferase|p__Proteobacteria	1.866
COG2162: N-acetyltransferase	1.767
COG2162: N-acetyltransferase|p__Proteobacteria	1.767
COG2197: Two component transcriptional regulator, LuxR family	3.931
COG2197: Two component transcriptional regulator, LuxR family|p__Planctomycetes	1.923
COG2197: Two component transcriptional regulator, LuxR family|p__Proteobacteria	2.008
COG2204: two component, sigma54 specifi[...]iptional regulator, Fis family	1.715
COG2204: two component, sigma54 specifi[...]iptional regulator, Fis family|p__Proteobacteria	1.715
COG2209: NQR complex catalyzes the redu[...]e to ubiquinol (By similarity)	2.358
COG2209: NQR complex catalyzes the redu[...]e to ubiquinol (By similarity)|p__Proteobacteria	2.358
COG2227: Non-specific O-methyltransfera[...]thetic pathway (By similarity)	1.919
COG2227: Non-specific O-methyltransfera[...]thetic pathway (By similarity)|p__Proteobacteria	1.919
COG2229: atp gtp-binding protein	2.755
COG2229: atp gtp-binding protein|p__Chloroflexi	2.755
COG2239: magnesium ion transmembrane transporter activity	0.902
COG2239: magnesium ion transmembrane transporter activity|p__Proteobacteria	0.902
COG2249: (NAD(P)H dehydrogenase) (Quinone)	0.419
COG2249: (NAD(P)H dehydrogenase) (Quinone)|p__Proteobacteria	0.419
COG2256: Recombination factor protein RarA	0.939
COG2256: Recombination factor protein RarA|p__Proteobacteria	0.939
COG2308: conserved protein	0.867
COG2308: conserved protein|p__Proteobacteria	0.867
COG2609: Component of the pyruvate dehy[...]-CoA and CO(2) (By similarity)	0.857
COG2609: Component of the pyruvate dehy[...]-CoA and CO(2) (By similarity)|p__Proteobacteria	0.857
COG2719: spovr family	0.8
COG2719: spovr family|p__Proteobacteria	0.8
COG2764: glyoxalase bleomycin resistance protein dioxygenase	2.793
COG2764: glyoxalase bleomycin resistance protein dioxygenase|p__Proteobacteria	2.793
COG2766: Serine protein kinase	2.529
COG2766: Serine protein kinase|p__Chloroflexi	0.583
COG2766: Serine protein kinase|p__Proteobacteria	1.946
COG2801: Retrotransposon protein	2.115
COG2801: Retrotransposon protein|p__Proteobacteria	1.298
COG2801: Retrotransposon protein|p__Streptophyta	0.817
COG2804: type ii secretion system protein e	1.454
COG2804: type ii secretion system protein e|p__Proteobacteria	1.454
COG2805: twitching motility protein	1.16
COG2805: twitching motility protein|p__Proteobacteria	1.16
COG2812: dna polymerase iii subunits gamma and tau	0.971
COG2812: dna polymerase iii subunits gamma and tau|p__Proteobacteria	0.971
COG2813: Specifically methylates the gu[...]e 30S particle (By similarity)	2.29
COG2813: Specifically methylates the gu[...]e 30S particle (By similarity)|p__Proteobacteria	2.29
COG2814: Major Facilitator	1.117
COG2814: Major Facilitator|p__Proteobacteria	1.117
COG2826: transposase	1.401
COG2826: transposase|p__Proteobacteria	1.401
COG2834: Participates in the translocat[...]nner membrane) (By similarity)	2.941
COG2834: Participates in the translocat[...]nner membrane) (By similarity)|p__Deinococcus_Thermus	2.941
COG2870: Catalyzes the ADP transfer to [...]DP-D,D-heptose (By similarity)	1.536
COG2870: Catalyzes the ADP transfer to [...]DP-D,D-heptose (By similarity)|p__Proteobacteria	1.536
COG2871: 2 iron, 2 sulfur cluster binding	0.351
COG2871: 2 iron, 2 sulfur cluster binding|p__Proteobacteria	0.351
COG2876: 3-deoxy-7-phosphoheptulonate synthase activity	4.782
COG2876: 3-deoxy-7-phosphoheptulonate synthase activity|p__Gemmatimonadetes	1.276
COG2876: 3-deoxy-7-phosphoheptulonate synthase activity|p__Nitrospirae	3.507
COG2877: Phospho-2-dehydro-3-deoxyoctonate aldolase	1.739
COG2877: Phospho-2-dehydro-3-deoxyoctonate aldolase|p__Proteobacteria	1.739
COG2908: Catalyzes the hydrolysis of th[...]pid X) and UMP (By similarity)	1.517
COG2908: Catalyzes the hydrolysis of th[...]pid X) and UMP (By similarity)|p__Proteobacteria	1.517
COG2933: Catalyzes the 2'-O-methylation[...]98 in 23S rRNA (By similarity)	1.125
COG2933: Catalyzes the 2'-O-methylation[...]98 in 23S rRNA (By similarity)|p__Proteobacteria	1.125
COG3039: Transposase	0.525
COG3039: Transposase|p__Proteobacteria	0.525
COG3047: outer membrane protein W	1.968
COG3047: outer membrane protein W|p__Proteobacteria	1.968
COG3079: UPF0149 protein	2.11
COG3079: UPF0149 protein|p__Proteobacteria	2.11
COG3137: Salt-induced outer membrane protein	1.706
COG3137: Salt-induced outer membrane protein|p__Proteobacteria	1.706
COG3138: arginine	0.21
COG3138: arginine|p__Proteobacteria	0.21
COG3243: poly(r)-hydroxyalkanoic acid synthase, class	0.747
COG3243: poly(r)-hydroxyalkanoic acid synthase, class|p__Proteobacteria	0.747
COG3278: cytochrome C oxidase, cbb3-type, subunit i	3.937
COG3278: cytochrome C oxidase, cbb3-type, subunit i|p__Proteobacteria	3.937
COG3345: alpha-galactosidase	0.918
COG3345: alpha-galactosidase|p__Deinococcus_Thermus	0.918
COG3378: NO_NAME	0.976
COG3378: NO_NAME|p__Proteobacteria	0.976
COG3391: 40-residue yvtn family beta-propeller repeat protein	0.654
COG3391: 40-residue yvtn family beta-propeller repeat protein|p__Deinococcus_Thermus	0.654
COG3437: Response Regulator	1.321
COG3437: Response Regulator|p__Proteobacteria	1.321
COG3481: Metal Dependent Phosphohydrolase	1.127
COG3481: Metal Dependent Phosphohydrolase|p__Proteobacteria	1.127
COG3483: Catalyzes the oxidative cleava[...]) pyrrole ring (By similarity)	1.271
COG3483: Catalyzes the oxidative cleava[...]) pyrrole ring (By similarity)|p__Proteobacteria	1.271
COG3572: glutamate--cysteine ligase	0.995
COG3572: glutamate--cysteine ligase|p__Proteobacteria	0.995
COG3634: alkyl hydroperoxide reductase activity	0.827
COG3634: alkyl hydroperoxide reductase activity|p__Proteobacteria	0.827
COG3666: transposase	3.156
COG3666: transposase|p__Proteobacteria	3.156
COG3707: response regulator	2.283
COG3707: response regulator|p__Chloroflexi	2.283
COG3710: Transcriptional regulator	0.972
COG3710: Transcriptional regulator|p__Proteobacteria	0.972
COG3748: Membrane	4.405
COG3748: Membrane|p__Proteobacteria	4.405
COG3772: lysozyme	1.3
COG3772: lysozyme|p__Proteobacteria	1.3
COG3823: Glutamine cyclotransferase	1.618
COG3823: Glutamine cyclotransferase|p__Deinococcus_Thermus	1.618
COG3839: (ABC) transporter	1.074
COG3839: (ABC) transporter|p__Deinococcus_Thermus	1.074
COG3865: 3-demethylubiquinone-9 3-methyltransferase	1.349
COG3865: 3-demethylubiquinone-9 3-methyltransferase|p__Cyanobacteria	1.349
COG3968: glutamine synthetase	0.606
COG3968: glutamine synthetase|p__Deinococcus_Thermus	0.606
COG4547: Cobalt chelatase, pCobT subunit	0.608
COG4547: Cobalt chelatase, pCobT subunit|p__Proteobacteria	0.608
COG4626: Terminase, large subunit	0.826
COG4626: Terminase, large subunit|p__Proteobacteria	0.826
COG4773: receptor	0.572
COG4773: receptor|p__Proteobacteria	0.572
COG4783: peptidase m48, ste24p	0.855
COG4783: peptidase m48, ste24p|p__Proteobacteria	0.855
COG4786: flagellar basal-body rod protein	3.173
COG4786: flagellar basal-body rod protein|p__Nitrospirae	3.173
COG4799: carboxylase	4.153
COG4799: carboxylase|p__Deinococcus_Thermus	1.383
COG4799: carboxylase|p__Proteobacteria	2.77
COG4802: ferredoxin thioredoxin reductase	1.845
COG4802: ferredoxin thioredoxin reductase|p__Cyanobacteria	1.845
COG4805: secreted protein	0.678
COG4805: secreted protein|p__Proteobacteria	0.678
COG4951: Type III restriction protein, res subunit	0.517
COG4951: Type III restriction protein, res subunit|unclassified	0.517
COG4962: conjugation	1.235
COG4962: conjugation|unclassified	1.235
COG5012: cobalamin b12-binding domain protein	1.748
COG5012: cobalamin b12-binding domain protein|p__Proteobacteria	1.748
COG5511: Phage portal protein lambda family	1.671
COG5511: Phage portal protein lambda family|p__Proteobacteria	1.671
COG5525: terminase (large subunit)	1.067
COG5525: terminase (large subunit)|p__Proteobacteria	0.334
COG5525: terminase (large subunit)|unclassified	0.733
COG5557: polysulphide reductase NrfD	0.856
COG5557: polysulphide reductase NrfD|p__Gemmatimonadetes	0.856
COG5564: TIM-barrel signal transduction protein	1.553
COG5564: TIM-barrel signal transduction protein|p__Chloroflexi	1.553
ENOG4105BZ9: NO_NAME	2.137
ENOG4105BZ9: NO_NAME|p__Proteobacteria	2.137
ENOG4105BZA: NO_NAME	1.028
ENOG4105BZA: NO_NAME|p__Chloroflexi	1.028
ENOG4105BZH: NO_NAME	1.357
ENOG4105BZH: NO_NAME|p__Proteobacteria	1.357
ENOG4105BZK: NO_NAME	0.778
ENOG4105BZK: NO_NAME|unclassified	0.778
ENOG4105BZS: NO_NAME	0.74
ENOG4105BZS: NO_NAME|p__Proteobacteria	0.74
ENOG4105C00: NO_NAME	0.718
ENOG4105C00: NO_NAME|p__Proteobacteria	0.718
ENOG4105C01: NO_NAME	0.935
ENOG4105C01: NO_NAME|p__Proteobacteria	0.935
ENOG4105C03: NO_NAME	0.867
ENOG4105C03: NO_NAME|p__Proteobacteria	0.867
ENOG4105C0C: NO_NAME	3.387
ENOG4105C0C: NO_NAME|p__Deinococcus_Thermus	0.833
ENOG4105C0C: NO_NAME|p__Gemmatimonadetes	1.397
ENOG4105C0C: NO_NAME|p__Proteobacteria	1.157
ENOG4105C0G: NO_NAME	1.541
ENOG4105C0G: NO_NAME|p__Deinococcus_Thermus	1.541
ENOG4105C0I: NO_NAME	0.867
ENOG4105C0I: NO_NAME|p__Proteobacteria	0.867
ENOG4105C0K: NO_NAME	2.839
ENOG4105C0K: NO_NAME|p__Cyanobacteria	0.882
ENOG4105C0K: NO_NAME|p__Proteobacteria	1.958
ENOG4105C0Q: NO_NAME	2.053
ENOG4105C0Q: NO_NAME|p__Proteobacteria	2.053
ENOG4105C0V: NO_NAME	4.761
ENOG4105C0V: NO_NAME|p__Proteobacteria	4.761
ENOG4105C15: NO_NAME	0.867
ENOG4105C15: NO_NAME|p__Proteobacteria	0.431
ENOG4105C15: NO_NAME|unclassified	0.435
ENOG4105C17: NO_NAME	2.532
ENOG4105C17: NO_NAME|p__Gemmatimonadetes	1.245
ENOG4105C17: NO_NAME|p__Proteobacteria	1.287
ENOG4105C1G: NO_NAME	3.628
ENOG4105C1G: NO_NAME|p__Gemmatimonadetes	1.174
ENOG4105C1G: NO_NAME|p__Proteobacteria	2.454
ENOG4105C1J: NO_NAME	2.155
ENOG4105C1J: NO_NAME|p__Proteobacteria	2.155
ENOG4105C1W: NO_NAME	1.715
ENOG4105C1W: NO_NAME|p__Proteobacteria	1.715
ENOG4105C24: NO_NAME	0.498
ENOG4105C24: NO_NAME|p__Proteobacteria	0.498
ENOG4105C2E: NO_NAME	1.553
ENOG4105C2E: NO_NAME|p__Chloroflexi	1.553
ENOG4105C2P: NO_NAME	0.536
ENOG4105C2P: NO_NAME|p__Cyanobacteria	0.536
ENOG4105C2R: NO_NAME	0.71
ENOG4105C2R: NO_NAME|p__Proteobacteria	0.71
ENOG4105C2Z: NO_NAME	0.908
ENOG4105C2Z: NO_NAME|p__Cyanobacteria	0.908
ENOG4105C3F: NO_NAME	1.357
ENOG4105C3F: NO_NAME|p__Proteobacteria	1.357
ENOG4105C3G: NO_NAME	1.182
ENOG4105C3G: NO_NAME|p__Proteobacteria	1.182
ENOG4105C3H: NO_NAME	0.635
ENOG4105C3H: NO_NAME|p__Proteobacteria	0.635
ENOG4105C3I: NO_NAME	0.14
ENOG4105C3I: NO_NAME|p__Cyanobacteria	0.14
ENOG4105C3J: NO_NAME	1.002
ENOG4105C3J: NO_NAME|p__Proteobacteria	1.002
ENOG4105C41: NO_NAME	1.901
ENOG4105C41: NO_NAME|p__Proteobacteria	1.901
ENOG4105C46: NO_NAME	0.67
ENOG4105C46: NO_NAME|p__Deinococcus_Thermus	0.67
ENOG4105C4P: NO_NAME	5.297
ENOG4105C4P: NO_NAME|p__Nitrospirae	3.765
ENOG4105C4P: NO_NAME|p__Proteobacteria	1.532
ENOG4105C4R: NO_NAME	0.668
ENOG4105C4R: NO_NAME|p__Proteobacteria	0.668
ENOG4105C4S: NO_NAME	0.655
ENOG4105C4S: NO_NAME|p__Proteobacteria	0.655
ENOG4105C4V: NO_NAME	1.476
ENOG4105C4V: NO_NAME|p__Deinococcus_Thermus	1.476
ENOG4105C5F: NO_NAME	2.615
ENOG4105C5F: NO_NAME|p__Proteobacteria	2.615
ENOG4105C5H: NO_NAME	2.224
[truncated: 868 more rows]

## Sheet: KgW1
# Gene Family	KgW1_contigs_Abundance-RPKs
[truncated: 5,764 more rows]

[truncated: 1 more sheets: KgW2]
